# Supplementary material for: Bis{(E)-4-bromo-2-[(2-chloro-3-pyrid­yl)imino­meth­yl]phenolato-κ2 N,O}copper(II)
Source: Acta Crystallogr Sect E Struct Rep Online. 2009 Jul 18;65(Pt 8):m945. doi: 10.1107/S1600536809027792 (PMC2977463; doi:10.1107/S1600536809027792)
Supplement: Supplementary file 2 [file e-65-0m945-Isup2.hkl]

# 
# h,k,l, Fc-squared, Fo-squared, sigma(Fo-squared) and status flag 
# 
data_I
_shelx_title ' 090618c in P2(1)/c' 
_shelx_refln_list_code          4 
_shelx_F_calc_maximum      398.90 
_exptl_crystal_F_000      1340.00 
_reflns_d_resolution_high  0.8403 
 
loop_ 
 _symmetry_equiv_pos_as_xyz 
 'x, y, z' 
 '-x, y+1/2, -z+1/2' 
 '-x, -y, -z' 
 'x, -y-1/2, z-1/2' 
 
_cell_length_a    20.4055 
_cell_length_b    11.6378 
_cell_length_c    10.5787 
_cell_angle_alpha  90.000 
_cell_angle_beta   90.212 
_cell_angle_gamma  90.000 
 
_shelx_F_squared_multiplier     1.000 
 
loop_ 
 _refln_index_h 
 _refln_index_k 
 _refln_index_l 
 _refln_F_squared_calc 
 _refln_F_squared_meas 
 _refln_F_squared_sigma 
 _refln_observed_status 
   2   0   0    70304.29    69291.67    653.16 o 
   3   0   0      296.01      311.03     70.18 o 
   4   0   0    34937.70    35456.50    483.29 o 
   5   0   0      259.83      282.32     78.16 o 
   6   0   0     4609.48     4912.01    173.46 o 
   7   0   0     5688.47     5425.14    141.87 o 
   8   0   0    36260.05    35518.70    384.80 o 
   9   0   0      459.27      444.82     69.31 o 
  10   0   0     2939.05     2550.74    128.06 o 
  11   0   0      807.47      774.07     91.30 o 
  12   0   0        0.84      -15.08     70.25 o 
  13   0   0     1545.69     1332.58    109.01 o 
  14   0   0      589.66      456.16    227.69 o 
  15   0   0     4803.38     4476.42    334.16 o 
  16   0   0      947.59     1169.95    220.91 o 
  18   0   0     3533.77     3634.25    378.02 o 
  19   0   0      206.57      317.41    237.66 o 
  20   0   0       15.30       39.88    177.05 o 
  21   0   0        1.20      -23.13    178.64 o 
  22   0   0      208.31      149.13    254.41 o 
  23   0   0      622.38      378.02    279.13 o 
  24   0   0      176.65      173.86    268.76 o 
   1   1   0    10461.39    10340.24    155.05 o 
   2   1   0      437.14      415.30     28.66 o 
   3   1   0    12680.51    12413.10    163.34 o 
   4   1   0     5620.75     5844.12    166.54 o 
   5   1   0    63153.86    62022.60   1025.35 o 
   6   1   0     5571.70     5775.26    116.70 o 
   7   1   0      588.78      599.26     59.76 o 
   8   1   0     2822.55     2583.93     96.37 o 
   9   1   0     4993.42     4973.95    180.30 o 
  10   1   0     2991.86     2886.57    116.89 o 
  11   1   0      315.32      272.12     65.84 o 
  12   1   0      681.31      741.18     88.64 o 
  13   1   0    15624.64    15473.57    212.60 o 
  14   1   0      666.39      532.36    115.80 o 
  15   1   0     7781.26     7951.50    498.44 o 
  16   1   0     1341.97     1622.81    172.20 o 
  17   1   0     3296.98     2727.97    211.76 o 
  18   1   0     1879.62     1940.22    207.55 o 
  19   1   0       24.01       -2.49    136.36 o 
  20   1   0      422.53      307.69    178.31 o 
  21   1   0       58.54      218.20    154.28 o 
  22   1   0      111.01      137.56    181.31 o 
  23   1   0     1178.62     1322.04    256.40 o 
  24   1   0       10.57       72.45    183.03 o 
   0   2   0    44018.53    44881.85    769.29 o 
   1   2   0      381.19      373.70     26.13 o 
   2   2   0      747.08      783.70     36.65 o 
   3   2   0      846.55      858.28     42.82 o 
   4   2   0      620.53      561.29     43.55 o 
   5   2   0       55.62       81.02     37.37 o 
   6   2   0     1713.28     2199.12    123.40 o 
   7   2   0     2152.81     2052.91     86.11 o 
   8   2   0    16110.85    16917.24    475.49 o 
   9   2   0     1850.02     2015.29    112.40 o 
  10   2   0    21772.41    23392.19    782.08 o 
  11   2   0      218.15      222.19     67.15 o 
  12   2   0     4414.49     4415.61    149.40 o 
  13   2   0     2263.84     2430.67    169.33 o 
  14   2   0        6.08      -18.91     67.08 o 
  15   2   0      604.05      457.34    123.82 o 
  16   2   0     1419.14     1506.38    183.82 o 
  17   2   0        2.70      -90.38    149.37 o 
  18   2   0     4943.43     4936.07    285.56 o 
  19   2   0       76.58       44.70    124.79 o 
  20   2   0     1052.77      961.29    206.61 o 
  21   2   0      135.03      183.10    137.32 o 
  22   2   0      303.36      259.22    167.47 o 
  23   2   0       79.50       65.41    187.81 o 
  24   2   0       58.18      -67.02    182.61 o 
   1   3   0       25.27       15.15     30.28 o 
   2   3   0    25407.33    25877.68    391.40 o 
   3   3   0     6828.90     7114.66    164.38 o 
   4   3   0     1580.07     1458.34     60.36 o 
   5   3   0     9351.02     9274.44    241.67 o 
   6   3   0    22184.86    22041.97    587.52 o 
   7   3   0    13951.95    14248.56    322.03 o 
   8   3   0     5023.34     4930.45    137.29 o 
   9   3   0    15701.85    16101.80    658.83 o 
  10   3   0     3184.06     3223.20    123.56 o 
  11   3   0     2060.32     1792.38    100.73 o 
  12   3   0       33.15       55.05     63.37 o 
  13   3   0      615.01      690.67     91.43 o 
  14   3   0      469.03      503.85     91.22 o 
  15   3   0      920.35     1043.87    160.52 o 
  16   3   0      744.48      643.48    153.62 o 
  17   3   0     1017.22     1239.82    183.44 o 
  18   3   0      409.19      277.50    147.62 o 
  19   3   0      565.21      443.48    146.24 o 
  20   3   0      249.66      229.88    181.75 o 
  21   3   0      107.54      158.04    160.74 o 
  22   3   0       25.60      -16.93    145.37 o 
  23   3   0        1.69       11.81    150.77 o 
   0   4   0    57458.20    59886.50    843.29 o 
   1   4   0      308.20      290.44     28.44 o 
   2   4   0     4308.45     4162.78     99.11 o 
   3   4   0     9109.73     9126.20    141.81 o 
   4   4   0    36245.53    35794.23    846.29 o 
   5   4   0      387.77      422.24     51.62 o 
   6   4   0     8250.77     8347.16    147.62 o 
   7   4   0     1357.10     1375.38     77.27 o 
   8   4   0      599.59      672.93     62.09 o 
   9   4   0      140.25      181.00     82.75 o 
  10   4   0     5814.26     5930.55    277.51 o 
  11   4   0     4058.16     4370.20    186.62 o 
  12   4   0     5689.31     5976.60    180.57 o 
  13   4   0       57.95      128.81     76.35 o 
  14   4   0     3363.65     3559.36    155.90 o 
  15   4   0     1901.28     1768.67    191.56 o 
  16   4   0        4.32      -51.98    120.95 o 
  17   4   0      314.19      280.28    144.58 o 
  18   4   0       73.49       99.80    139.39 o 
  19   4   0      307.71      140.98    147.38 o 
  20   4   0      872.95     1054.56    196.49 o 
  21   4   0      364.56      453.91    160.20 o 
  22   4   0      327.73      566.75    189.76 o 
  23   4   0       80.22      -10.12    142.61 o 
   1   5   0     7690.10     7973.78    155.84 o 
   2   5   0     1155.96     1246.07     81.61 o 
   3   5   0      657.85      574.71     61.09 o 
   4   5   0     2726.35     2652.23     95.57 o 
   5   5   0     2890.20     2889.61     96.99 o 
   6   5   0     8059.63     8309.58    168.15 o 
   7   5   0     3761.56     3528.85    115.58 o 
   8   5   0      251.27      264.24     63.02 o 
   9   5   0    17421.72    16879.36    351.68 o 
  10   5   0     5063.76     5231.75    143.52 o 
  11   5   0     4497.07     4806.47    354.68 o 
  12   5   0       73.98       42.73     75.15 o 
  13   5   0       60.86       -9.52     70.81 o 
  14   5   0     1416.84     1507.27    124.07 o 
  15   5   0       79.86      -20.11    148.90 o 
  16   5   0      371.16      361.37    149.60 o 
  17   5   0      275.60      570.99    169.56 o 
  18   5   0      331.54      432.90    147.60 o 
  19   5   0      638.29      661.83    166.77 o 
  20   5   0       62.57       95.74    162.69 o 
  21   5   0      258.10      150.77    147.47 o 
  22   5   0      254.25      198.84    165.88 o 
   0   6   0    22142.84    23242.96    278.84 o 
   1   6   0        5.01      -19.95     39.14 o 
   2   6   0      623.33      566.59     37.83 o 
   3   6   0       23.71       10.87     52.58 o 
   4   6   0     9389.21     9169.55    210.19 o 
   5   6   0     1270.45     1126.30     77.57 o 
   6   6   0    11032.26    11349.17    238.74 o 
   7   6   0     3148.20     2974.93    120.66 o 
   8   6   0       25.04      -37.88     68.67 o 
   9   6   0      606.85      516.65     83.49 o 
  10   6   0       61.86      -25.54     72.24 o 
  11   6   0      394.44      332.16     78.90 o 
  12   6   0      372.06      454.41    110.67 o 
  13   6   0     1865.14     1816.46    139.33 o 
  14   6   0     2420.82     2777.24    180.38 o 
  15   6   0       78.92      162.80    158.84 o 
  16   6   0      680.67      435.53    154.63 o 
  17   6   0      279.51      258.04    158.80 o 
  18   6   0       10.76      -61.00    146.05 o 
  19   6   0      388.68      319.58    194.61 o 
  20   6   0      104.14      144.87    166.71 o 
  21   6   0       14.80       58.67    170.52 o 
   1   7   0     5369.49     5569.89    154.93 o 
   2   7   0    13965.23    15051.50    690.35 o 
   3   7   0      356.98      298.96     64.54 o 
   4   7   0      249.85      218.49     70.46 o 
   5   7   0      132.79      101.55     74.65 o 
   6   7   0     7794.89     7550.50    184.81 o 
   7   7   0      477.97      444.07     81.73 o 
   8   7   0     5180.45     4962.63    207.28 o 
   9   7   0      963.80      926.27     96.22 o 
  10   7   0      118.50       75.15     78.86 o 
  11   7   0      655.23      661.42     98.69 o 
  12   7   0     1424.38     1402.08    113.76 o 
  13   7   0        1.98       10.63     95.78 o 
  14   7   0       16.78       -0.35     90.90 o 
  15   7   0      134.98      184.57    144.10 o 
  16   7   0      739.91      848.62    202.49 o 
  17   7   0        7.22      -11.77    143.35 o 
  18   7   0        3.46       40.78    161.08 o 
  19   7   0      247.90      424.54    183.38 o 
  20   7   0      180.43      341.78    177.77 o 
   0   8   0     3370.17     3320.06    192.17 o 
   1   8   0     2315.38     2350.40    119.35 o 
   2   8   0       29.00       86.04     71.09 o 
   3   8   0    10207.24    10178.11    220.85 o 
   4   8   0      145.12       95.15     67.80 o 
   5   8   0       10.83       -1.45     74.00 o 
   6   8   0     5491.32     5656.56    177.93 o 
   7   8   0     6774.20     6847.62    300.84 o 
   8   8   0     1826.38     1674.95    114.89 o 
   9   8   0     2805.70     2859.96    136.82 o 
  10   8   0     1961.33     1817.31    129.14 o 
  11   8   0      419.35      558.73    100.28 o 
  12   8   0     1164.73     1083.04    106.23 o 
  13   8   0      568.22      544.01    115.84 o 
  14   8   0      212.22      339.74    116.90 o 
  15   8   0      249.38      328.07    190.45 o 
  16   8   0      838.36      845.44    214.44 o 
  17   8   0      281.00      517.44    210.14 o 
  18   8   0       30.36      112.08    197.94 o 
  19   8   0       11.90      -82.37    150.46 o 
   1   9   0      334.10      341.35     92.14 o 
   2   9   0     8694.51     8676.42    216.30 o 
   3   9   0      132.24      110.73     79.47 o 
   4   9   0      116.97       16.62     77.48 o 
   5   9   0       11.73      -69.61     82.36 o 
   6   9   0     9550.63    10160.74    242.81 o 
   7   9   0      509.45      514.96     95.32 o 
   8   9   0     1649.22     1734.57    121.49 o 
   9   9   0      141.15      182.62     91.87 o 
  10   9   0     4790.15     4775.32    183.74 o 
  11   9   0      952.28      906.55    118.22 o 
  12   9   0     1586.38     1746.35    158.74 o 
  13   9   0      319.05      505.63    176.12 o 
  14   9   0       64.38      111.24    114.01 o 
  15   9   0      274.69      298.11    214.53 o 
  16   9   0      882.97     1131.33    233.74 o 
  17   9   0      105.07      118.47    189.81 o 
  18   9   0        0.24       55.24    156.16 o 
   0  10   0      113.86        7.47    107.94 o 
   1  10   0     1228.11     1317.22    140.82 o 
   2  10   0      106.77       70.80    107.56 o 
   3  10   0     4520.45     4652.67    183.60 o 
   4  10   0      291.75      254.06     95.38 o 
   5  10   0      103.98       66.46    104.11 o 
   6  10   0        4.52     -116.41     99.72 o 
   7  10   0       27.81       71.52     83.35 o 
   8  10   0      311.53      278.70    101.67 o 
   9  10   0      264.07      318.60     99.87 o 
  10  10   0      115.68       88.97    110.20 o 
  11  10   0      688.15      670.04    113.39 o 
  12  10   0       59.57      107.14    115.61 o 
  13  10   0       15.55       69.41    113.66 o 
  14  10   0        3.44       81.98    159.53 o 
  15  10   0       78.36      128.90    174.04 o 
  16  10   0       65.72       12.59    203.32 o 
   1  11   0        9.29      -38.97    110.51 o 
   2  11   0       22.57       97.54    101.41 o 
   3  11   0      139.27      116.37    103.30 o 
   4  11   0      332.29      303.14    109.31 o 
   5  11   0      388.53      340.68    120.69 o 
   6  11   0      222.29      277.03    121.93 o 
   7  11   0      127.25      103.51    100.54 o 
   8  11   0       46.43      133.08     93.43 o 
   9  11   0        3.12       30.07     96.96 o 
  10  11   0       78.28      -11.74    117.63 o 
  11  11   0       30.18       -2.30     99.52 o 
  12  11   0        2.80     -133.08    103.33 o 
  13  11   0      111.26      129.78    114.26 o 
  14  11   0       25.55       97.87    175.91 o 
   0  12   0     1864.81     1961.38    219.40 o 
   1  12   0      736.28      612.73    122.94 o 
   2  12   0      106.99      101.38    105.45 o 
   3  12   0     1652.52     1855.31    165.35 o 
   4  12   0      583.20      628.86    145.19 o 
   5  12   0      227.66      305.45    122.51 o 
   6  12   0      156.91      164.84    118.14 o 
   7  12   0      687.63      470.86    144.52 o 
   8  12   0     1572.96     1430.26    165.30 o 
   9  12   0       31.93      115.15    132.06 o 
  10  12   0      277.02      287.50    133.80 o 
  11  12   0      121.79       19.88    126.50 o 
  12  12   0      262.59      266.27    138.20 o 
   1  13   0       75.80      126.64    154.44 o 
   2  13   0     1274.26     1366.90    194.82 o 
   3  13   0      524.91      602.20    183.71 o 
   4  13   0       35.82       37.42    135.78 o 
   5  13   0      607.67      503.86    199.51 o 
   6  13   0      916.26     1251.41    223.65 o 
   7  13   0        6.11      -50.59    130.35 o 
   8  13   0      406.66      609.20    181.36 o 
 -24   1   1       69.18      107.61    166.11 o 
 -23   1   1       17.28      -41.01    154.89 o 
 -22   1   1        7.83       58.01    157.51 o 
 -21   1   1      122.26       70.36    154.60 o 
 -20   1   1       38.84      120.80    148.47 o 
 -19   1   1     1476.23     1295.68    196.05 o 
 -18   1   1       86.94       93.39    138.90 o 
 -17   1   1       59.09       30.81    129.89 o 
 -16   1   1        9.67      121.22    199.38 o 
 -15   1   1     4337.63     4365.23    246.15 o 
 -14   1   1     1348.22     1368.55    159.41 o 
 -13   1   1      829.85      896.61    264.37 o 
 -12   1   1     2020.31     1953.26     82.01 o 
 -11   1   1     1840.74     1786.96     83.90 o 
 -10   1   1     1569.96     1593.49    122.20 o 
  -9   1   1     6958.53     7308.37    278.76 o 
  -8   1   1       71.26       45.06     38.24 o 
  -7   1   1      470.90      485.48     42.92 o 
  -6   1   1     4786.58     4911.58     87.13 o 
  -5   1   1     3540.88     3628.02     93.64 o 
  -4   1   1    15341.79    15144.38    272.54 o 
  -3   1   1     5272.27     5610.67     78.23 o 
  -2   1   1      235.56      208.01     18.00 o 
  -1   1   1     8005.66     8231.78    212.57 o 
   0   1   1      521.81      490.26     38.71 o 
   1   1   1      237.54      228.84     46.55 o 
   2   1   1        3.95        8.14     29.64 o 
   3   1   1      918.48      899.74     51.89 o 
   4   1   1     6591.03     6551.17    154.24 o 
   5   1   1     6048.24     6114.46    134.01 o 
   6   1   1      472.20      461.06     58.47 o 
   7   1   1     1710.67     1599.57     81.18 o 
   8   1   1     5637.02     5335.47    141.87 o 
   9   1   1      388.33      331.36     65.60 o 
  10   1   1     1247.39     1401.89     90.99 o 
  11   1   1     1455.52     1125.96     96.70 o 
  12   1   1     3267.12     3078.59    135.52 o 
  13   1   1      335.28      416.53     69.06 o 
  14   1   1      734.61      710.04     81.26 o 
  15   1   1     3900.33     3928.41    145.96 o 
  16   1   1      723.80      833.18    153.75 o 
  17   1   1     2301.10     2114.02    192.84 o 
  18   1   1      105.22       64.88    117.52 o 
  19   1   1       92.16       76.52    140.28 o 
  20   1   1       49.66       74.62    138.78 o 
  21   1   1        7.64       69.10    168.00 o 
  22   1   1      126.06      178.07    157.38 o 
  23   1   1       19.90       22.24    175.39 o 
  24   1   1       43.86       71.27    141.26 o 
 -23   2   1        7.32      -32.75    154.38 o 
 -22   2   1      536.95      436.22    160.99 o 
 -21   2   1        4.24      126.86    178.74 o 
 -20   2   1      295.68      353.95    146.10 o 
 -19   2   1       16.22       96.77    141.49 o 
 -18   2   1     2261.25     2534.62    231.00 o 
 -17   2   1      311.48      295.01    141.27 o 
 -16   2   1      131.18       69.95    152.97 o 
 -15   2   1     1088.34     1001.59    149.55 o 
 -14   2   1     5792.87     6150.62    276.31 o 
 -13   2   1      939.65      893.33    155.20 o 
 -12   2   1     2482.57     2681.65    184.13 o 
 -11   2   1      241.84      186.54     61.26 o 
 -10   2   1     6921.34     6745.46    144.02 o 
  -9   2   1     1231.28     1274.62     74.30 o 
  -8   2   1    14991.22    16396.78    370.30 o 
  -7   2   1     1124.13     1015.72     50.97 o 
  -6   2   1    47226.55    46569.95    565.19 o 
  -5   2   1      456.02      541.80     39.03 o 
  -4   2   1       70.69       54.00     26.33 o 
  -3   2   1     1962.80     1940.75     73.57 o 
  -2   2   1       88.58      128.19     19.66 o 
  -1   2   1     1106.54     1146.68     37.29 o 
   0   2   1     1238.01     1186.38     41.36 o 
   1   2   1    11452.49    11552.83    120.44 o 
   2   2   1      200.18      215.02     32.92 o 
   3   2   1    11682.50    11809.66    272.22 o 
   4   2   1    14502.25    14121.61    182.22 o 
   5   2   1    20255.51    20190.94    370.79 o 
   6   2   1      658.72      535.09     56.36 o 
   7   2   1     3554.09     3250.27    133.75 o 
   8   2   1    10553.24    10636.59    193.88 o 
   9   2   1    33276.53    33786.24    863.81 o 
  10   2   1     2774.68     2849.10    174.53 o 
  11   2   1      806.97      638.20     76.07 o 
  12   2   1       84.67       65.58     66.10 o 
  13   2   1     1702.68     1579.83    117.75 o 
  14   2   1        1.81       82.96     86.66 o 
  15   2   1      119.02       40.44     86.01 o 
  16   2   1      593.02      462.50    145.79 o 
  17   2   1     4895.08     4853.84    276.02 o 
  18   2   1      350.49      269.78    210.94 o 
  19   2   1      573.85      589.98    160.84 o 
  20   2   1       12.54      181.55    149.13 o 
  21   2   1      499.48      324.03    185.47 o 
  22   2   1        3.51       23.61    151.76 o 
  23   2   1        2.93      -26.71    131.68 o 
 -23   3   1       12.96      -45.54    140.25 o 
 -22   3   1        0.27       44.05    183.65 o 
 -21   3   1       37.23      -21.62    130.70 o 
 -20   3   1       69.23       19.39    175.34 o 
 -19   3   1     1709.27     1612.56    211.93 o 
 -18   3   1        2.09       -2.15    141.22 o 
 -17   3   1      168.68      176.60    141.90 o 
 -16   3   1       72.18       32.19    108.61 o 
 -15   3   1     2186.45     2152.61    197.36 o 
 -14   3   1      626.71      715.76    131.11 o 
 -13   3   1      781.13      505.03    111.61 o 
 -12   3   1     1411.95     1344.85     95.60 o 
 -11   3   1     3660.50     3374.19    125.17 o 
 -10   3   1      749.68      820.41     76.21 o 
  -9   3   1    26096.80    26310.79    454.61 o 
  -8   3   1     2615.92     2436.06     83.82 o 
  -7   3   1       83.36       63.60     40.12 o 
  -6   3   1    15877.95    15396.91    169.46 o 
  -5   3   1    15638.66    15813.29    147.95 o 
  -4   3   1    18614.90    18784.34    158.17 o 
  -3   3   1     2132.12     2151.32     57.76 o 
  -2   3   1    15763.88    16455.48    367.31 o 
  -1   3   1    83574.66    82952.16    882.61 o 
   0   3   1     2680.96     2620.51     70.17 o 
   1   3   1     1250.32     1150.82     54.80 o 
   2   3   1     2973.38     2840.54     75.90 o 
   3   3   1     1525.45     1473.21     60.87 o 
   4   3   1    22296.23    22567.72    286.40 o 
   5   3   1      971.77      924.32     65.25 o 
   6   3   1      206.02      169.74     56.96 o 
   7   3   1     7319.97     7322.39    310.24 o 
   8   3   1     1681.69     1526.27     89.29 o 
   9   3   1      761.50      739.93     77.29 o 
  10   3   1      235.18      302.92     72.35 o 
  11   3   1      544.24      523.35     77.62 o 
  12   3   1    10438.18    10396.33    436.86 o 
  13   3   1     1053.08     1017.99    120.03 o 
  14   3   1     3969.72     3822.57    166.05 o 
  15   3   1      111.54       73.02     98.09 o 
  16   3   1       69.11      154.53    126.57 o 
  17   3   1       74.00       77.57    117.18 o 
  18   3   1       10.16      123.72    137.92 o 
  19   3   1      161.29      153.56    133.22 o 
  20   3   1      319.48      471.84    166.93 o 
  21   3   1        1.89       21.22    131.83 o 
  22   3   1      577.81      711.06    174.90 o 
  23   3   1        0.40        7.67    185.76 o 
 -23   4   1      102.44      152.57    267.96 o 
 -22   4   1      100.99      189.91    178.27 o 
 -21   4   1      113.42      195.48    147.50 o 
 -20   4   1      131.21      223.24    164.79 o 
 -19   4   1       75.04      248.73    331.37 o 
 -18   4   1      271.79      447.33    186.49 o 
 -17   4   1      219.27      204.98    169.34 o 
 -16   4   1      170.61       65.60    142.55 o 
 -15   4   1      131.82      107.04    154.31 o 
 -14   4   1     3450.09     3638.22    237.13 o 
 -13   4   1     1880.38     1779.44    113.14 o 
 -12   4   1     1020.90      978.35     93.07 o 
 -11   4   1     4341.09     4157.52    147.93 o 
 -10   4   1      912.93      946.02     72.55 o 
  -9   4   1     1113.88     1142.03     72.17 o 
  -8   4   1      350.74      414.36     56.83 o 
  -7   4   1       26.76       39.55     46.15 o 
  -6   4   1     9419.69     9785.78    235.98 o 
  -5   4   1      845.41      813.43     52.17 o 
  -4   4   1    11734.91    11771.81    193.05 o 
  -3   4   1    19166.10    19136.29    242.93 o 
  -2   4   1       24.95       56.26     33.76 o 
  -1   4   1     5347.30     5274.66    110.94 o 
   0   4   1     3829.01     3929.02    113.37 o 
   1   4   1       24.92       30.03     46.33 o 
   2   4   1      127.89      125.73     45.48 o 
   3   4   1     1577.98     1662.04     71.86 o 
   4   4   1    12933.86    13345.14    385.85 o 
   5   4   1     2586.94     2451.17     90.68 o 
   6   4   1     4960.63     4703.02    122.08 o 
   7   4   1    13173.67    12765.77    282.72 o 
   8   4   1      110.96      154.99     63.23 o 
   9   4   1     7380.08     7260.75    331.64 o 
  10   4   1      620.57      545.40     88.54 o 
  11   4   1       49.04       65.97     66.97 o 
  12   4   1       25.14        1.14     72.37 o 
  13   4   1      216.65      178.42     82.98 o 
  14   4   1      505.40      618.33    104.05 o 
  15   4   1      296.84      382.21     93.63 o 
  16   4   1      552.47      591.30    150.59 o 
  17   4   1     1050.49     1083.36    164.94 o 
  18   4   1        6.66      164.66    166.32 o 
  19   4   1      482.41      510.30    187.53 o 
  20   4   1       98.70      -42.06    124.75 o 
  21   4   1        2.14       35.39    142.37 o 
  22   4   1       10.43      -11.07    133.12 o 
  23   4   1       26.98       23.50    188.00 o 
 -22   5   1        3.37      -53.09    198.44 o 
 -21   5   1      163.23        8.68    160.92 o 
 -20   5   1      109.54      -73.16    146.85 o 
 -19   5   1      388.80      556.28    177.03 o 
 -18   5   1     1418.54     1644.05    203.49 o 
 -17   5   1       58.70      228.21    150.03 o 
 -16   5   1     2596.54     2678.44    222.61 o 
 -15   5   1        3.41      -44.29    151.70 o 
 -14   5   1      348.07      258.62    136.41 o 
 -13   5   1      290.15      187.07     87.67 o 
 -12   5   1     2096.60     1969.34    119.32 o 
 -11   5   1     2741.14     2749.26    109.80 o 
 -10   5   1     1147.71     1140.58     82.86 o 
  -9   5   1     4898.80     5019.05    135.26 o 
  -8   5   1    13013.37    13116.99    317.59 o 
  -7   5   1     1633.79     1661.18     87.60 o 
  -6   5   1     2096.85     1850.82     88.68 o 
  -5   5   1       18.64       47.03     48.11 o 
  -4   5   1     1076.31     1051.64     57.84 o 
  -3   5   1     7061.04     7773.54    276.68 o 
  -2   5   1      120.01      135.95     38.85 o 
  -1   5   1      694.60      772.03     52.92 o 
   0   5   1     7258.32     6978.67    166.80 o 
   1   5   1     9876.00    10009.83    163.05 o 
   2   5   1    23022.09    23241.71    248.73 o 
   3   5   1     8592.42     8786.13    159.74 o 
   4   5   1     9179.84     8979.20    163.66 o 
   5   5   1     1261.11     1199.12     81.93 o 
   6   5   1      678.52      653.77     66.46 o 
   7   5   1      748.02      702.23     76.95 o 
   8   5   1      762.11      676.31     76.65 o 
   9   5   1     4337.96     4214.76    165.40 o 
  10   5   1     3137.69     3213.59    153.30 o 
  11   5   1     5927.65     5860.72    191.09 o 
  12   5   1     1736.39     1884.71    183.51 o 
  13   5   1       29.88      -18.22     87.62 o 
  14   5   1      154.52      103.30     88.58 o 
  15   5   1     1555.43     1683.23    135.31 o 
  16   5   1      296.85      272.43    138.48 o 
  17   5   1       54.68      -30.18    160.20 o 
  18   5   1       39.82       44.28    140.58 o 
  19   5   1      723.68      915.90    207.21 o 
  20   5   1      797.25      716.05    207.31 o 
  21   5   1      131.86      192.89    163.10 o 
  22   5   1      665.02      795.61    189.39 o 
 -21   6   1      789.21      826.19    234.25 o 
 -20   6   1      406.16      476.13    210.09 o 
 -19   6   1      543.40      437.86    182.34 o 
 -18   6   1      796.75      846.14    176.01 o 
 -17   6   1       18.20      -20.80    122.06 o 
 -16   6   1      162.26      232.89    178.89 o 
 -15   6   1      209.47      226.45    139.61 o 
 -14   6   1      210.69      253.57    159.86 o 
 -13   6   1     4158.88     4323.39    231.04 o 
 -12   6   1     7280.88     7248.84    195.80 o 
 -11   6   1     6253.52     6300.38    173.92 o 
 -10   6   1     7050.43     7069.08    232.64 o 
  -9   6   1      694.49      756.86     80.54 o 
  -8   6   1     1213.70     1205.03     91.88 o 
  -7   6   1     4043.71     4000.07    129.76 o 
  -6   6   1      958.18      883.15     79.51 o 
  -5   6   1     1870.08     1845.50     92.90 o 
  -4   6   1    10438.84    10469.44    153.92 o 
  -3   6   1    27754.92    27465.61    246.92 o 
  -2   6   1      854.64      691.69     58.15 o 
  -1   6   1     1042.90      911.07     58.57 o 
   0   6   1    10215.64    10709.69    297.06 o 
   1   6   1     9610.23    10659.63    289.03 o 
   2   6   1     4881.17     4946.46    131.17 o 
   3   6   1      761.12      763.83     71.16 o 
   4   6   1     1225.39     1194.25     82.18 o 
   5   6   1    27829.18    27648.60    313.17 o 
   6   6   1    14075.42    13623.65    222.67 o 
   7   6   1    11883.59    12048.38    291.92 o 
   8   6   1     3478.54     3632.24    141.82 o 
   9   6   1      100.97       40.66     63.38 o 
  10   6   1     1170.34     1260.33    109.69 o 
  11   6   1       50.08       45.03     89.28 o 
  12   6   1      232.88      156.34     87.41 o 
  13   6   1     1789.55     1914.90    142.73 o 
  14   6   1     2879.57     3255.28    229.29 o 
  15   6   1     1203.80     1241.18    129.14 o 
  16   6   1      980.25      887.36    160.48 o 
  17   6   1        3.03      -66.13    131.88 o 
  18   6   1       17.69      122.42    155.52 o 
  19   6   1      234.67      246.40    169.07 o 
  20   6   1      247.77      425.14    178.22 o 
  21   6   1      726.85      561.90    220.52 o 
 -20   7   1        9.83       22.50    168.76 o 
 -19   7   1       12.68      -53.09    156.48 o 
 -18   7   1     1491.61     1821.78    255.59 o 
 -17   7   1      737.74      910.76    200.43 o 
 -16   7   1     2760.38     3073.59    252.86 o 
 -15   7   1     2489.77     2618.81    243.30 o 
 -14   7   1        4.03       74.53    165.36 o 
 -13   7   1      157.53      125.16     78.35 o 
 -12   7   1     1728.64     1586.64    118.20 o 
 -11   7   1        2.72      102.21     72.22 o 
 -10   7   1     1490.33     1583.86    119.37 o 
  -9   7   1      399.69      427.08     74.47 o 
  -8   7   1     7767.64     8194.29    195.02 o 
  -7   7   1     4477.78     4512.29    148.89 o 
  -6   7   1     1712.25     1593.39    102.06 o 
  -5   7   1     1575.36     1617.72     94.43 o 
  -4   7   1     2900.07     2839.59    119.36 o 
  -3   7   1       97.02       66.83     53.72 o 
  -2   7   1     1014.79     1163.43     70.56 o 
  -1   7   1     1304.71     1388.25     77.02 o 
   0   7   1     8926.05     9189.12    282.02 o 
   1   7   1     3450.70     3467.36    103.36 o 
   2   7   1    14563.32    15066.83    297.23 o 
   3   7   1     3645.93     3434.38    125.99 o 
   4   7   1      648.90      671.18     80.58 o 
   5   7   1      121.53       91.19     69.44 o 
   6   7   1     1132.65      999.20     91.01 o 
   7   7   1      839.50      843.16     93.15 o 
   8   7   1     5010.15     5052.54    166.48 o 
   9   7   1     1749.79     1979.33    173.01 o 
  10   7   1     8135.20     8230.58    208.73 o 
  11   7   1     5510.87     5829.60    205.72 o 
  12   7   1      363.35      562.07    108.68 o 
  13   7   1      985.72      974.97    122.46 o 
  14   7   1        1.28       36.26     80.74 o 
  15   7   1     1052.92     1011.31    129.46 o 
  16   7   1      680.69      895.60    302.26 o 
  17   7   1      335.84      211.26    183.23 o 
  18   7   1      562.07      680.66    169.90 o 
  19   7   1      396.47      405.84    202.93 o 
  20   7   1      242.04      382.35    179.25 o 
 -19   8   1      336.15      430.14    201.74 o 
 -18   8   1      435.48      356.84    221.70 o 
 -17   8   1        0.49      -18.02    159.77 o 
 -16   8   1      280.56       71.45    186.08 o 
 -15   8   1        9.78      -45.57    142.06 o 
 -14   8   1      111.75      340.69    162.53 o 
 -13   8   1      603.30      688.07    112.39 o 
 -12   8   1      174.04      289.69     98.48 o 
 -11   8   1      206.86      305.10     96.23 o 
 -10   8   1      221.89      205.74     80.85 o 
  -9   8   1       14.48       12.70     82.61 o 
  -8   8   1        2.59      -37.86     77.63 o 
  -7   8   1     1069.81     1172.73    101.52 o 
  -6   8   1        3.07      -20.86     69.19 o 
  -5   8   1     4433.13     4561.90    159.14 o 
  -4   8   1     2638.46     2753.96    129.15 o 
  -3   8   1     3072.50     3081.11    135.22 o 
  -2   8   1     8238.66     8381.67    158.26 o 
  -1   8   1     3060.61     3079.33    103.92 o 
   0   8   1     1678.87     1785.17    111.66 o 
   1   8   1     1697.81     1850.33    127.72 o 
   2   8   1       23.21      -66.23     71.35 o 
   3   8   1     3877.48     3861.01    143.71 o 
   4   8   1       44.94        4.53     76.79 o 
   5   8   1     6001.95     5845.83    171.77 o 
   6   8   1     2205.58     2272.01    125.79 o 
   7   8   1     3102.93     3252.15    146.74 o 
   8   8   1      943.66     1014.45    103.58 o 
   9   8   1        3.74       -4.04     79.50 o 
  10   8   1        0.53       43.11     77.09 o 
  11   8   1      103.93       56.81    115.13 o 
  12   8   1       45.11       -8.10    106.67 o 
  13   8   1      979.14     1121.22    136.34 o 
  14   8   1      519.64      460.00    124.91 o 
  15   8   1     1308.55     1195.71    155.21 o 
  16   8   1       12.99       -8.19    142.51 o 
  17   8   1      265.40      214.24    193.71 o 
  18   8   1      221.20      214.00    154.05 o 
  19   8   1       84.53       91.59    196.90 o 
 -18   9   1        2.19       63.49    215.93 o 
 -17   9   1      376.62      390.22    218.64 o 
 -16   9   1        7.14      -48.36    134.47 o 
 -15   9   1      435.10      312.21    176.75 o 
 -14   9   1     1574.32     1602.17    238.38 o 
 -13   9   1      191.90       77.06    100.39 o 
 -12   9   1     2368.43     2700.78    160.42 o 
 -11   9   1       58.24       27.28     89.26 o 
 -10   9   1      959.88     1019.81    136.92 o 
  -9   9   1      137.85      160.69     97.61 o 
  -8   9   1      166.70       74.08     87.98 o 
  -7   9   1      480.89      494.90    106.63 o 
  -6   9   1     2820.77     2848.25    148.59 o 
  -5   9   1     1974.80     2036.57    123.98 o 
  -4   9   1     2444.30     2825.05    149.94 o 
  -3   9   1     5087.42     5027.36    274.42 o 
  -2   9   1     3352.22     3440.10    147.91 o 
  -1   9   1     1355.50     1400.15    126.79 o 
   0   9   1      975.48      932.31    106.22 o 
   1   9   1      301.27      312.28    125.38 o 
   2   9   1      218.44      197.58     81.92 o 
   3   9   1       97.75        1.50     87.48 o 
   4   9   1       13.71       16.30     77.47 o 
   5   9   1       50.58       44.22     68.90 o 
   6   9   1      365.25      345.58     93.98 o 
   7   9   1       91.93      -15.46     86.12 o 
   8   9   1       15.69      -30.32     86.14 o 
   9   9   1       12.91      -39.52     92.40 o 
  10   9   1      290.08      295.28     99.03 o 
  11   9   1      282.13      323.27     97.62 o 
  12   9   1     1114.27     1280.98    160.35 o 
  13   9   1       11.85       41.10    124.39 o 
  14   9   1      917.21      869.49    155.89 o 
  15   9   1      660.42      645.46    189.20 o 
  16   9   1      977.56     1285.17    240.95 o 
  17   9   1      271.19      252.88    178.34 o 
  18   9   1      952.31     1025.08    247.87 o 
 -16  10   1      234.61      297.21    194.71 o 
 -15  10   1      247.92      389.07    183.33 o 
 -14  10   1      496.86      669.50    193.68 o 
 -13  10   1       91.34      205.45    208.95 o 
 -12  10   1       40.97      -18.84     97.02 o 
 -11  10   1       10.04      -47.04    105.17 o 
 -10  10   1       50.88      210.61    122.59 o 
  -9  10   1     4045.58     4690.27    199.98 o 
  -8  10   1      897.54     1070.73    114.79 o 
  -7  10   1     5122.32     5474.29    238.39 o 
  -6  10   1      809.52      947.97    118.36 o 
  -5  10   1      545.25      608.92     99.07 o 
  -4  10   1      341.29      275.36    107.63 o 
  -3  10   1      739.88      581.52    114.07 o 
  -2  10   1      273.64      239.02     99.32 o 
  -1  10   1     1216.43     1197.16    118.94 o 
   0  10   1     5068.25     5229.47    189.94 o 
   1  10   1     7829.98     8251.98    233.32 o 
   2  10   1     5505.25     5656.87    198.95 o 
   3  10   1     2249.65     2383.83    151.99 o 
   4  10   1      230.35      147.60    105.30 o 
   5  10   1      908.67      867.42    123.47 o 
   6  10   1      958.08     1016.62    127.56 o 
   7  10   1      543.55      545.76    116.82 o 
   8  10   1      327.72      310.76     92.09 o 
   9  10   1     1187.62     1580.33    143.89 o 
  10  10   1      843.65      867.31    116.05 o 
  11  10   1     2431.61     2764.91    174.15 o 
  12  10   1      816.09      830.32    212.74 o 
  13  10   1      686.03      728.36    154.08 o 
  14  10   1      331.73      411.84    149.85 o 
  15  10   1      471.82      429.86    291.09 o 
  16  10   1      159.08      108.46    206.56 o 
 -14  11   1      914.06      968.18    295.88 o 
 -13  11   1      197.57       99.69    301.46 o 
 -12  11   1     3631.21     4146.71    268.91 o 
 -11  11   1      180.99      303.97    145.45 o 
 -10  11   1      221.63      159.92    116.22 o 
  -9  11   1       27.13       53.44    132.57 o 
  -8  11   1     1032.06     1011.80    127.96 o 
  -7  11   1        5.24       57.43    101.89 o 
  -6  11   1      207.10      224.14    109.69 o 
  -5  11   1      252.80      345.35    112.82 o 
  -4  11   1     6365.42     6332.19    495.91 o 
  -3  11   1     2003.21     2152.74    194.42 o 
  -2  11   1     3022.42     3281.48    200.49 o 
  -1  11   1     1605.10     1574.69    155.96 o 
   0  11   1        6.85      -49.98    110.65 o 
   1  11   1      217.70      170.95    117.75 o 
   2  11   1      186.46       76.02    105.84 o 
   3  11   1       39.95       -8.90    113.97 o 
   4  11   1      604.40      557.09    134.26 o 
   5  11   1     3090.53     3209.41    240.29 o 
   6  11   1     1804.47     2072.58    178.35 o 
   7  11   1     2811.65     2867.14    189.63 o 
   8  11   1      807.12     1014.51    168.07 o 
   9  11   1      575.70      611.63    150.55 o 
  10  11   1      232.24      333.23    132.33 o 
  11  11   1     1504.15     1407.27    149.39 o 
  12  11   1     1016.97     1061.66    172.60 o 
  13  11   1       23.08      -24.57    124.03 o 
  14  11   1     1009.89      919.53    213.73 o 
 -11  12   1      161.35      170.59    151.92 o 
 -10  12   1      455.49      522.26    147.41 o 
  -9  12   1     1488.39     1705.37    178.78 o 
  -8  12   1      647.00      802.19    173.80 o 
  -7  12   1     2528.57     2900.64    207.27 o 
  -6  12   1      307.18      297.45    125.83 o 
  -5  12   1      134.70      115.64    117.79 o 
  -4  12   1      178.75      146.96    119.37 o 
  -3  12   1      504.05      502.01    142.57 o 
  -2  12   1      153.18      -30.04    108.61 o 
  -1  12   1       40.38       29.48    124.79 o 
   0  12   1      990.42     1087.98    158.18 o 
   1  12   1     2909.09     3223.05    207.30 o 
   2  12   1     1673.80     1703.61    179.31 o 
   3  12   1     1915.70     2004.24    194.30 o 
   4  12   1        7.94     -109.86    134.23 o 
   5  12   1        9.99       36.60    126.42 o 
   6  12   1     1107.77     1082.93    149.77 o 
   7  12   1       27.54      -28.71    119.08 o 
   8  12   1       12.90       57.89    143.51 o 
   9  12   1      407.56      391.56    129.54 o 
  10  12   1     1228.71     1308.06    165.03 o 
  11  12   1      877.21     1130.70    168.52 o 
  -8  13   1       49.79       51.38    155.97 o 
  -7  13   1      137.89       97.51    157.78 o 
  -6  13   1      349.50      356.26    141.16 o 
  -5  13   1     1395.05     1544.37    187.99 o 
  -4  13   1      563.52      711.06    161.96 o 
  -3  13   1      124.57       12.01    123.61 o 
  -2  13   1     1449.56     1786.16    198.15 o 
  -1  13   1      370.48      350.04    139.16 o 
   0  13   1      390.00      440.25    142.71 o 
   1  13   1      342.40      341.71    164.07 o 
   2  13   1        8.57        8.12    153.75 o 
   3  13   1      385.39      249.32    143.76 o 
   4  13   1      192.45      140.28    143.88 o 
   5  13   1      654.67      999.41    170.88 o 
   6  13   1      905.68      917.05    156.36 o 
   7  13   1       86.44        9.13    132.86 o 
   8  13   1     1117.63     1134.60    187.10 o 
 -23   0   2      486.60      821.44    323.79 o 
 -22   0   2      127.21       63.00    275.94 o 
 -21   0   2       43.77     -191.40    242.44 o 
 -20   0   2      229.09      263.18    266.37 o 
 -19   0   2       85.21      149.13    191.40 o 
 -18   0   2       75.97       83.74    177.84 o 
 -17   0   2      332.38      333.36    241.65 o 
 -16   0   2     2524.19     2531.30    290.29 o 
 -15   0   2     3441.91     4842.48    385.20 o 
 -14   0   2     3829.80     3744.31    310.23 o 
 -13   0   2     3420.26     3278.56    307.84 o 
 -12   0   2      562.35      630.83    196.99 o 
 -11   0   2     1557.82     1705.08    227.29 o 
 -10   0   2     2595.92     3036.12    255.20 o 
  -9   0   2       47.84      141.16    104.47 o 
  -8   0   2       51.14      -39.08     87.73 o 
  -7   0   2    39558.24    37819.02   1004.07 o 
  -6   0   2     1892.24     1915.21     96.17 o 
  -5   0   2    61914.68    61225.38    504.10 o 
  -4   0   2       21.10       63.49     32.39 o 
  -3   0   2    10610.71    11008.90    216.16 o 
  -2   0   2     5926.54     6299.76    221.31 o 
  -1   0   2      164.37      151.53     59.81 o 
   0   0   2     2199.38     2334.31    108.46 o 
   1   0   2    44655.91    45052.94    492.06 o 
   2   0   2    43004.88    44092.74    506.42 o 
   3   0   2   159122.52   149541.13   1209.03 o 
   4   0   2     9993.42     9452.09    249.62 o 
   5   0   2      213.65      108.46     90.92 o 
   6   0   2     6474.44     6648.42    251.22 o 
   7   0   2    18100.07    18215.07    594.54 o 
   8   0   2     1723.04     1579.56    112.18 o 
   9   0   2      701.76      607.91     93.74 o 
  10   0   2      487.99      324.13     85.38 o 
  11   0   2    29531.37    29415.21    559.45 o 
  12   0   2     1419.95     1402.12    136.86 o 
  13   0   2    20000.16    20732.79    421.56 o 
  14   0   2     4415.48     4678.47    217.10 o 
  15   0   2     3828.75     3276.37    311.03 o 
  16   0   2     2611.35     2889.82    271.15 o 
  17   0   2       64.83       46.26    161.10 o 
  18   0   2      315.94      111.65    224.90 o 
  19   0   2      123.97       58.22    164.29 o 
  20   0   2       50.63       57.42    226.49 o 
  21   0   2      555.66      655.55    224.90 o 
  22   0   2      134.24      277.53    260.79 o 
  23   0   2       42.51      161.10    204.16 o 
 -23   1   2        0.60      120.95    168.29 o 
 -22   1   2      210.90      483.93    207.94 o 
 -21   1   2      314.06      180.09    191.15 o 
 -20   1   2     1220.44     1680.30    222.49 o 
 -19   1   2      299.16      390.25    187.46 o 
 -18   1   2      370.32      431.06    206.16 o 
 -17   1   2      491.36      333.21    172.73 o 
 -16   1   2      124.83       71.78    152.26 o 
 -15   1   2       27.60       96.95    108.56 o 
 -14   1   2     1614.11     1475.47    158.46 o 
 -13   1   2     2413.25     2263.13    173.25 o 
 -12   1   2    19937.76    20228.91    656.35 o 
 -11   1   2    19219.06    19246.88    407.72 o 
 -10   1   2    22025.76    21697.46    537.92 o 
  -9   1   2     1095.17      835.61    100.80 o 
  -8   1   2       18.27      -12.97     45.89 o 
  -7   1   2     4871.95     4996.60     80.98 o 
  -6   1   2     2879.79     2912.81     55.82 o 
  -5   1   2     7615.04     7939.44     90.30 o 
  -4   1   2    20653.28    21126.79    298.26 o 
  -3   1   2    19716.94    19971.53    147.92 o 
  -2   1   2   152728.73   153366.97   1151.31 o 
  -1   1   2      215.36      226.73     34.99 o 
   0   1   2    18038.82    19593.97   1144.03 o 
   1   1   2      482.87      514.99     62.41 o 
   2   1   2    30911.96    31185.44    500.67 o 
   3   1   2     7556.23     7800.58    163.32 o 
   4   1   2     6056.50     6536.00    248.22 o 
   5   1   2     4436.01     4517.34    214.35 o 
   6   1   2     5774.42     4959.05    205.86 o 
   7   1   2       16.01       40.11     63.27 o 
   8   1   2    16690.03    16785.57    648.05 o 
   9   1   2       89.00        7.42     65.93 o 
  10   1   2     1000.20      710.02     75.17 o 
  11   1   2     9802.15    10142.91    228.90 o 
  12   1   2      183.11      138.65     79.27 o 
  13   1   2     7424.06     7093.88    239.32 o 
  14   1   2      669.16      756.62     92.02 o 
  15   1   2     1436.15     1194.54    101.03 o 
  16   1   2     9904.37    10568.86    292.04 o 
  17   1   2      288.74      332.81    160.64 o 
  18   1   2     2488.90     2586.33    301.46 o 
  19   1   2      556.97      693.66    165.63 o 
  20   1   2       24.08       56.80    144.48 o 
  21   1   2      426.16      358.36    154.47 o 
  22   1   2       22.16      -93.86    138.15 o 
  23   1   2      182.38      303.49    165.87 o 
 -23   2   2      168.14      175.83    154.20 o 
 -22   2   2       14.63       56.44    155.67 o 
 -21   2   2      170.28       72.95    163.05 o 
 -20   2   2        1.49      151.47    180.26 o 
 -19   2   2     1709.98     1502.47    209.29 o 
 -18   2   2       15.75      207.77    129.38 o 
 -17   2   2     4076.92     3989.74    256.22 o 
 -16   2   2      933.06      891.65    164.76 o 
 -15   2   2     3844.37     3946.52    245.00 o 
 -14   2   2      908.44      892.47    149.95 o 
 -13   2   2     1275.76     1324.31    155.57 o 
 -12   2   2      412.94      411.47    117.73 o 
 -11   2   2      706.74      836.45    135.50 o 
 -10   2   2       12.55       35.13     65.78 o 
  -9   2   2     5873.16     5754.00    106.13 o 
  -8   2   2      419.55      466.80     39.78 o 
  -7   2   2     8983.60     9353.44    201.48 o 
  -6   2   2     6071.40     6378.55    123.39 o 
  -5   2   2     7704.38     7625.43    162.27 o 
  -4   2   2    19678.26    20627.54    240.78 o 
  -3   2   2      140.33      186.70     32.83 o 
  -2   2   2     3633.00     3723.36     69.39 o 
  -1   2   2      185.91      143.92     31.76 o 
   0   2   2    10880.08    11231.63    201.65 o 
   1   2   2      465.84      359.18     57.67 o 
   2   2   2      687.12      641.26     51.90 o 
   3   2   2    34729.39    34535.71    908.78 o 
   4   2   2    11261.76    10939.48    172.50 o 
   5   2   2     5955.30     5723.98    181.08 o 
   6   2   2    10595.22    10063.38    184.03 o 
   7   2   2       16.79       -0.01     54.21 o 
   8   2   2        4.64      -25.39     65.64 o 
   9   2   2        0.01       -3.56     56.62 o 
  10   2   2       99.35       63.25     76.33 o 
  11   2   2     7110.14     6872.08    291.56 o 
  12   2   2     1090.86     1092.40    105.36 o 
  13   2   2     4015.96     4093.02    247.23 o 
  14   2   2     2701.78     2715.49    146.67 o 
  15   2   2      312.94      154.94     83.94 o 
  16   2   2      996.83     1008.46    127.20 o 
  17   2   2        4.21       79.90    138.37 o 
  18   2   2      148.82      119.33    136.07 o 
  19   2   2      125.22      179.16    141.45 o 
  20   2   2      187.02      127.60    140.35 o 
  21   2   2      425.90      382.36    162.35 o 
  22   2   2       33.20       83.61    183.56 o 
  23   2   2      228.73      241.61    194.41 o 
 -23   3   2        1.33     -103.86    135.58 o 
 -22   3   2      761.10      816.47    198.13 o 
 -21   3   2        1.44        8.26    151.41 o 
 -20   3   2      597.74      605.09    182.57 o 
 -19   3   2      128.60       48.80    150.82 o 
 -18   3   2      418.56      456.27    147.07 o 
 -17   3   2      169.92      118.26    142.41 o 
 -16   3   2      508.16      828.72    342.93 o 
 -15   3   2        5.19       40.02    124.54 o 
 -14   3   2     2374.10     2276.69    284.31 o 
 -13   3   2     1309.60     1106.44    155.53 o 
 -12   3   2     1324.41     1325.65    144.76 o 
 -11   3   2      285.13      171.66     62.70 o 
 -10   3   2      141.80       77.53     48.39 o 
  -9   3   2     1804.06     1627.74     77.58 o 
  -8   3   2       74.31      140.02     40.39 o 
  -7   3   2    15853.54    15791.97    162.64 o 
  -6   3   2     3493.34     3297.99     75.90 o 
  -5   3   2     1588.03     1590.02     58.66 o 
  -4   3   2     5610.80     5634.99    114.10 o 
  -3   3   2       20.32       22.97     27.74 o 
  -2   3   2     4007.57     4073.59    122.63 o 
  -1   3   2     3090.45     2874.01     86.22 o 
   0   3   2     6013.47     5826.22     97.54 o 
   1   3   2    21067.44    20509.76    258.02 o 
   2   3   2     7462.11     7395.97    132.24 o 
   3   3   2      305.65      288.00     50.70 o 
   4   3   2     6892.52     6436.05    141.35 o 
   5   3   2     2734.33     2850.12    105.56 o 
   6   3   2    15167.16    15080.62    234.32 o 
   7   3   2     1746.85     1866.72    108.59 o 
   8   3   2    13038.66    13518.57    416.93 o 
   9   3   2     7699.73     7365.13    189.55 o 
  10   3   2     1062.96     1121.78     98.04 o 
  11   3   2     2389.89     2061.16    126.73 o 
  12   3   2      454.47      260.66     82.53 o 
  13   3   2      212.53      234.28     85.68 o 
  14   3   2      127.57       66.06     91.24 o 
  15   3   2       76.82       66.34     94.42 o 
  16   3   2       18.20       13.03    123.76 o 
  17   3   2      393.74      437.76    151.32 o 
  18   3   2      115.03       63.34    130.60 o 
  19   3   2      803.65     1019.74    170.57 o 
  20   3   2      770.40      747.97    165.91 o 
  21   3   2      142.27      151.36    148.42 o 
  22   3   2      139.67       33.21    151.23 o 
  23   3   2       93.28       70.02    158.00 o 
 -22   4   2      657.35      784.44    215.13 o 
 -21   4   2       62.38      153.11    150.11 o 
 -20   4   2      487.68      587.59    185.27 o 
 -19   4   2      991.23     1285.93    192.91 o 
 -18   4   2      746.10      831.29    190.21 o 
 -17   4   2      849.40     1037.56    238.06 o 
 -16   4   2     1571.75     1698.86    188.81 o 
 -15   4   2        5.81        3.80    123.28 o 
 -14   4   2       70.98      -42.69    120.58 o 
 -13   4   2      292.79      407.81    149.71 o 
 -12   4   2     1522.48     1016.54    549.52 o 
 -11   4   2     4097.69     3247.29    618.19 o 
 -10   4   2        7.03      -37.61     54.83 o 
  -9   4   2     9026.05     8082.93    475.41 o 
  -8   4   2      536.19      555.13     58.56 o 
  -7   4   2      100.15      127.61     41.22 o 
  -6   4   2     4796.75     4899.21    102.25 o 
  -5   4   2      525.06      495.15     49.10 o 
  -4   4   2    12016.68    11750.27    143.77 o 
  -3   4   2    15322.04    15422.37    249.77 o 
  -2   4   2    13721.43    14224.70    159.72 o 
  -1   4   2    35170.81    35051.46    249.94 o 
   0   4   2       28.93       16.29     47.04 o 
   1   4   2     4242.19     4081.60    110.07 o 
   2   4   2       11.17        4.89     41.98 o 
   3   4   2     1830.35     1710.35     76.48 o 
   4   4   2     2073.28     2117.51     87.29 o 
   5   4   2     6529.16     6375.87    241.31 o 
   6   4   2     6955.17     7096.97    176.71 o 
   7   4   2    24921.53    25257.17    332.12 o 
   8   4   2      134.01      147.74     70.54 o 
   9   4   2     1512.45     1503.55    105.61 o 
  10   4   2       49.72       25.43     71.14 o 
  11   4   2     2618.97     2531.06    135.74 o 
  12   4   2      322.19      392.64     91.41 o 
  13   4   2       24.74       12.67     89.28 o 
  14   4   2     2045.26     2087.30    146.83 o 
  15   4   2     1197.42     1389.81    135.60 o 
  16   4   2      356.65      317.35    109.22 o 
  17   4   2      604.83      333.87    165.25 o 
  18   4   2        2.05        8.57    137.07 o 
  19   4   2       52.36       58.54    144.64 o 
  20   4   2      243.48      192.12    182.13 o 
  21   4   2       64.82      -20.97    134.10 o 
  22   4   2     1204.42     1453.06    363.66 o 
 -22   5   2      361.52      498.13    219.45 o 
 -21   5   2       76.44       71.92    178.24 o 
 -20   5   2       44.84      185.41    226.89 o 
 -19   5   2       11.38      -13.81    153.73 o 
 -18   5   2      249.61      107.66    134.75 o 
 -17   5   2      951.05      758.31    173.77 o 
 -16   5   2     1242.68     1483.37    249.62 o 
 -15   5   2      818.80      911.84    157.79 o 
 -14   5   2     1259.45     1283.78    166.45 o 
 -13   5   2      179.14       99.73    155.12 o 
 -12   5   2      175.43       17.84     82.30 o 
 -11   5   2     2286.75     1999.00    234.71 o 
 -10   5   2       68.03       45.98     85.38 o 
  -9   5   2      690.97      665.20    129.71 o 
  -8   5   2     2166.11     2219.83     99.34 o 
  -7   5   2    12065.76    11796.93    182.26 o 
  -6   5   2    11032.74    10687.55    198.27 o 
  -5   5   2     2170.62     2100.16     79.49 o 
  -4   5   2     1141.34     1071.75     60.78 o 
  -3   5   2     5713.12     6086.36    116.40 o 
  -2   5   2     1600.23     1678.59     69.77 o 
  -1   5   2      542.20      366.55     50.98 o 
   0   5   2      970.66      913.07     77.81 o 
   1   5   2     4028.94     3771.80    109.52 o 
   2   5   2    25835.88    25538.30    319.79 o 
   3   5   2       10.13      -13.55     49.78 o 
   4   5   2    10946.87    10483.78    178.60 o 
   5   5   2      177.38      144.80     51.86 o 
   6   5   2      298.17      480.44    147.26 o 
   7   5   2      622.45      489.61     86.98 o 
   8   5   2      549.37      603.67     93.48 o 
   9   5   2     1464.97     1359.86    104.67 o 
  10   5   2      245.01      218.88     85.72 o 
  11   5   2       36.44       29.87     80.15 o 
  12   5   2     2925.04     2576.52    148.02 o 
  13   5   2      469.39      449.97    100.72 o 
  14   5   2      380.32      262.98     96.57 o 
  15   5   2      459.83      332.19    103.33 o 
  16   5   2      446.31      421.90    108.04 o 
  17   5   2     3525.35     3650.24    412.71 o 
  18   5   2      143.53        9.46    121.71 o 
  19   5   2      667.17      368.46    166.11 o 
  20   5   2      456.85      472.92    241.65 o 
  21   5   2       13.25      -81.70    151.07 o 
  22   5   2      172.05      -48.41    158.65 o 
 -21   6   2      137.56      343.62    196.33 o 
 -20   6   2      123.85      335.07    206.94 o 
 -19   6   2      108.80      108.78    193.78 o 
 -18   6   2      512.15      228.88    152.32 o 
 -17   6   2       33.00        2.53    143.83 o 
 -16   6   2       63.10       20.45    166.28 o 
 -15   6   2      241.60      146.38    162.86 o 
 -14   6   2       47.50      -38.36    156.81 o 
 -13   6   2      448.57      484.73    133.14 o 
 -12   6   2     1565.90     1354.94    149.31 o 
 -11   6   2     2858.11     2763.10    252.75 o 
 -10   6   2     5893.87     5139.70    303.50 o 
  -9   6   2      446.97      342.64     71.59 o 
  -8   6   2      256.75      293.38     72.99 o 
  -7   6   2      409.18      372.51     57.51 o 
  -6   6   2      467.92      425.57     61.31 o 
  -5   6   2        2.14      -15.84     50.03 o 
  -4   6   2      892.54      835.11     63.89 o 
  -3   6   2    12099.11    11956.82    171.64 o 
  -2   6   2     1900.34     1870.33     81.58 o 
  -1   6   2     5860.60     5766.14    124.39 o 
   0   6   2     1882.97     1820.67     77.67 o 
   1   6   2      164.93      128.76     63.79 o 
   2   6   2       89.49       55.29     53.48 o 
   3   6   2     5709.56     5446.22    142.56 o 
   4   6   2        7.80        6.40     57.42 o 
   5   6   2      480.63      519.61     68.64 o 
   6   6   2        3.75        2.34     67.83 o 
   7   6   2     7551.44     7537.33    212.96 o 
   8   6   2      117.66       64.85     77.72 o 
   9   6   2     3554.20     3425.69    153.12 o 
  10   6   2     2170.66     2106.09    136.58 o 
  11   6   2       17.98       13.89     84.86 o 
  12   6   2      722.08      657.38    103.34 o 
  13   6   2      176.36      166.30     94.04 o 
  14   6   2       16.46       81.11     95.69 o 
  15   6   2       67.43      203.83    102.65 o 
  16   6   2        1.40       -2.23     91.32 o 
  17   6   2      484.52      838.40    324.59 o 
  18   6   2      453.88      306.81    145.67 o 
  19   6   2      304.16      215.32    144.10 o 
  20   6   2      163.81      106.51    144.10 o 
  21   6   2        0.80       95.37    176.18 o 
 -20   7   2       61.29      114.50    183.85 o 
 -19   7   2       32.49       24.27    200.21 o 
 -18   7   2      810.74      610.17    200.42 o 
 -17   7   2       86.32        1.60    206.56 o 
 -16   7   2      381.78      421.63    164.61 o 
 -15   7   2      618.98      591.70    177.72 o 
 -14   7   2       42.13        1.76    141.25 o 
 -13   7   2      451.13      433.77    198.98 o 
 -12   7   2      164.64       61.06     76.43 o 
 -11   7   2      879.42      683.91     91.92 o 
 -10   7   2     1643.59     1559.83    115.43 o 
  -9   7   2     1795.99     1727.90    113.17 o 
  -8   7   2     4248.83     4169.10    145.91 o 
  -7   7   2      182.94      154.12     71.55 o 
  -6   7   2     2689.82     2511.50    100.07 o 
  -5   7   2     6450.37     6414.83    141.39 o 
  -4   7   2      205.58      157.05     61.99 o 
  -3   7   2     3684.64     3519.37    106.15 o 
  -2   7   2     2111.75     2244.85     92.50 o 
  -1   7   2       25.11       34.87     51.88 o 
   0   7   2     1002.32      956.95     73.65 o 
   1   7   2     4474.91     4424.24    118.71 o 
   2   7   2     2344.77     2297.11    112.75 o 
   3   7   2     2216.38     1965.40    109.82 o 
   4   7   2     1544.84     1484.17     96.22 o 
   5   7   2    17439.02    16859.26    373.88 o 
   6   7   2        8.13       52.00     67.70 o 
   7   7   2     3384.80     3240.04    137.26 o 
   8   7   2      115.29      103.23     87.11 o 
   9   7   2     1298.62     1309.60    137.81 o 
  10   7   2     1137.05     1118.83    115.93 o 
  11   7   2     1779.66     1594.80    132.47 o 
  12   7   2     1449.31     1477.06    137.36 o 
  13   7   2       67.70       92.85    102.52 o 
  14   7   2      396.31      369.54    102.28 o 
  15   7   2       42.95      -52.09    106.73 o 
  16   7   2       89.56       62.26    106.82 o 
  17   7   2       10.68       38.29    170.53 o 
  18   7   2        5.36       81.41    146.70 o 
  19   7   2      152.96      106.11    159.19 o 
  20   7   2        0.11      190.70    216.13 o 
 -19   8   2      347.54      366.93    203.28 o 
 -18   8   2     1294.69     1590.93    232.06 o 
 -17   8   2      797.18      764.71    207.82 o 
 -16   8   2      349.11      238.48    177.82 o 
 -15   8   2      151.58      137.94    164.25 o 
 -14   8   2      179.15      203.50    181.00 o 
 -13   8   2     2536.10     2628.05    226.91 o 
 -12   8   2      667.58      655.90    102.03 o 
 -11   8   2      586.22      540.59     98.03 o 
 -10   8   2      569.13      606.46     93.30 o 
  -9   8   2      454.46      365.83     89.90 o 
  -8   8   2     1041.60     1021.56    108.93 o 
  -7   8   2      458.98      416.85     88.08 o 
  -6   8   2     1536.18     1630.07    118.04 o 
  -5   8   2     3219.21     3358.20    115.73 o 
  -4   8   2    11147.27    11226.80    226.68 o 
  -3   8   2      132.48       86.35     59.88 o 
  -2   8   2      911.08      788.10     72.54 o 
  -1   8   2     1742.54     1713.34     93.02 o 
   0   8   2    11170.73    11117.22    190.60 o 
   1   8   2       29.71        3.96     63.55 o 
   2   8   2     2893.92     2882.04    110.68 o 
   3   8   2       13.01       -6.93     68.29 o 
   4   8   2     3739.10     3623.18    277.88 o 
   5   8   2       29.65      -49.36     76.62 o 
   6   8   2     2475.26     2288.30    133.49 o 
   7   8   2      209.81      228.27     80.26 o 
   8   8   2     5583.79     5316.29    296.18 o 
   9   8   2     1910.37     1970.16    140.71 o 
  10   8   2     6508.19     6812.20    358.87 o 
  11   8   2      470.21      549.75    104.76 o 
  12   8   2      242.35      212.32     98.27 o 
  13   8   2      196.54      204.13     95.32 o 
  14   8   2     1108.38     1104.64    135.67 o 
  15   8   2       16.59       13.10    104.86 o 
  16   8   2      400.53      289.06    185.03 o 
  17   8   2      209.96      356.30    193.34 o 
  18   8   2      220.64      318.71    170.25 o 
  19   8   2      380.78      611.10    219.15 o 
 -18   9   2       98.52      201.71    221.50 o 
 -17   9   2       21.50       64.37    171.70 o 
 -16   9   2       67.03       11.64    169.20 o 
 -15   9   2      105.47      -98.29    155.03 o 
 -14   9   2      206.46       10.62    184.79 o 
 -13   9   2     1367.66     1297.81    190.53 o 
 -12   9   2       92.71       76.13     89.47 o 
 -11   9   2      490.04      546.78    109.86 o 
 -10   9   2      662.61      709.61    115.75 o 
  -9   9   2     2347.94     2420.37    136.20 o 
  -8   9   2     3289.90     3289.70    157.50 o 
  -7   9   2     4724.72     4467.76    177.29 o 
  -6   9   2       40.72       -0.14     83.85 o 
  -5   9   2     2636.46     2713.26    139.14 o 
  -4   9   2     2585.18     2607.97    141.41 o 
  -3   9   2     5407.80     5492.65    181.23 o 
  -2   9   2     1236.52     1101.76    109.08 o 
  -1   9   2     1850.53     1811.10    121.63 o 
   0   9   2       27.40       16.59     85.48 o 
   1   9   2     7897.61     7940.19    209.07 o 
   2   9   2      147.99      281.89    176.81 o 
   3   9   2      106.03       88.91     85.70 o 
   4   9   2      330.86      358.44    109.26 o 
   5   9   2     4559.39     4837.70    175.89 o 
   6   9   2      207.33       69.61    117.62 o 
   7   9   2      480.40      421.33    105.66 o 
   8   9   2      135.23      119.85     96.72 o 
   9   9   2      592.14      714.77    132.35 o 
  10   9   2       19.24      156.96    130.80 o 
  11   9   2      257.90      102.59    137.62 o 
  12   9   2       89.37      106.46    160.69 o 
  13   9   2     1343.41     1746.53    217.33 o 
  14   9   2      196.02      286.39    159.00 o 
  15   9   2      412.63      537.63    151.56 o 
  16   9   2       23.39       45.46    260.79 o 
  17   9   2      137.91      308.64    218.52 o 
  18   9   2        4.65      312.62    280.72 o 
 -16  10   2       81.49      169.07    328.57 o 
 -15  10   2       26.82      118.83    236.06 o 
 -14  10   2      213.11      334.16    315.02 o 
 -13  10   2      641.97      673.90    263.18 o 
 -12  10   2      376.02      477.06    162.27 o 
 -11  10   2      143.93      116.13    106.64 o 
 -10  10   2      688.75      720.34    128.47 o 
  -9  10   2      331.14      204.92    130.35 o 
  -8  10   2     2155.31     2204.94    165.19 o 
  -7  10   2      630.50      533.10    118.89 o 
  -6  10   2       27.38      -46.01    110.17 o 
  -5  10   2       10.28      -11.93     87.49 o 
  -4  10   2      462.28      473.86    111.89 o 
  -3  10   2       19.50      -31.34     84.97 o 
  -2  10   2        3.12      -28.79    101.62 o 
  -1  10   2       98.48       18.84    106.31 o 
   0  10   2     2290.28     2330.41    159.28 o 
   1  10   2       14.71      -10.65    110.13 o 
   2  10   2      428.67      332.54    108.38 o 
   3  10   2       62.59       22.72     99.02 o 
   4  10   2      911.37      990.28    188.86 o 
   5  10   2        1.53       47.58    124.73 o 
   6  10   2     1772.32     1660.29    159.30 o 
   7  10   2      184.38      163.82    104.05 o 
   8  10   2      185.53      145.67    164.35 o 
   9  10   2        1.88       35.82    116.98 o 
  10  10   2      246.97      573.29    184.87 o 
  11  10   2       81.43      125.98    136.10 o 
  12  10   2        1.97       66.50    134.05 o 
  13  10   2      131.21      -26.08    165.94 o 
  14  10   2      240.03      264.04    143.70 o 
  15  10   2      110.40       11.08    165.63 o 
  16  10   2       97.09     -133.98    259.99 o 
 -14  11   2       12.23       -7.18    296.67 o 
 -13  11   2        3.65     -343.73    283.12 o 
 -12  11   2      257.92      507.22    332.56 o 
 -11  11   2       53.60       11.27    109.24 o 
 -10  11   2     1775.54     1814.43    179.78 o 
  -9  11   2       64.56       34.38    121.00 o 
  -8  11   2       14.28       88.18    114.00 o 
  -7  11   2       22.51       18.89    132.15 o 
  -6  11   2      268.69      242.34    119.03 o 
  -5  11   2       35.31      -86.53    112.97 o 
  -4  11   2       40.13       29.74    117.39 o 
  -3  11   2        0.27     -128.66    129.25 o 
  -2  11   2      519.20      491.39    148.22 o 
  -1  11   2        1.35       -3.36    109.93 o 
   0  11   2       96.90      100.16    122.22 o 
   1  11   2       14.15       -2.10     98.87 o 
   2  11   2      501.46      435.50    142.63 o 
   3  11   2      194.71      193.79    125.22 o 
   4  11   2       11.03      -36.15     95.34 o 
   5  11   2      383.15      326.78    142.47 o 
   6  11   2      909.84      980.24    151.17 o 
   7  11   2      126.33      151.35    138.49 o 
   8  11   2      686.53      663.14    138.20 o 
   9  11   2        9.43      -15.29    122.34 o 
  10  11   2        7.37       47.96    166.53 o 
  11  11   2       44.02      -30.68    130.74 o 
  12  11   2        2.65      -25.62    164.93 o 
  13  11   2       12.77       82.50    176.50 o 
  14  11   2        3.60       55.74    176.53 o 
 -11  12   2       63.70      -51.25    115.11 o 
 -10  12   2      304.57      313.41    144.02 o 
  -9  12   2       10.72      -13.47    116.24 o 
  -8  12   2       34.38       -3.49    130.56 o 
  -7  12   2      666.51      616.10    154.83 o 
  -6  12   2       35.13      115.99    134.56 o 
  -5  12   2     1028.48     1128.51    168.31 o 
  -4  12   2      484.23      553.96    150.02 o 
  -3  12   2      121.67      180.25    120.29 o 
  -2  12   2        1.38       -7.17    145.73 o 
  -1  12   2     1539.71     1618.27    169.55 o 
   0  12   2      380.37      376.88    129.23 o 
   1  12   2        2.80       33.37    112.16 o 
   2  12   2      211.26      195.01    132.83 o 
   3  12   2      945.12     1046.25    154.76 o 
   4  12   2      143.50      -35.32    142.17 o 
   5  12   2      107.55      235.90    135.78 o 
   6  12   2       23.54       -3.36    107.01 o 
   7  12   2       19.20      -16.52    130.54 o 
   8  12   2      305.67      275.38    152.73 o 
   9  12   2       56.66       12.09    126.28 o 
  10  12   2      923.11      782.38    247.63 o 
  11  12   2      525.82      922.02    210.33 o 
  -7  13   2      399.82      230.71    161.96 o 
  -6  13   2        5.35      -86.70    170.55 o 
  -5  13   2     1014.93     1175.92    167.56 o 
  -4  13   2      185.95      219.52    140.51 o 
  -3  13   2      991.07     1011.40    188.94 o 
  -2  13   2      162.36      342.59    137.82 o 
  -1  13   2      428.32      571.82    159.08 o 
   0  13   2      223.54      361.92    146.13 o 
   1  13   2     1408.33     1548.54    187.73 o 
   2  13   2        0.98     -103.69    125.63 o 
   3  13   2      202.94      296.03    126.66 o 
   4  13   2        3.65       51.47    122.10 o 
   5  13   2     1956.67     2049.84    186.68 o 
   6  13   2      494.58      563.13    174.14 o 
   7  13   2      461.50      461.12    157.87 o 
 -23   1   3        1.29     -159.62    192.80 o 
 -22   1   3        5.57     -153.47    151.03 o 
 -21   1   3       16.44     -110.15    153.23 o 
 -20   1   3        3.87      -31.33    130.47 o 
 -19   1   3      209.13      130.27    134.77 o 
 -18   1   3      417.47      352.75    181.52 o 
 -17   1   3     1450.90     1323.90    190.46 o 
 -16   1   3      911.53      714.99    179.94 o 
 -15   1   3      107.60       42.36    146.34 o 
 -14   1   3        2.59       33.59    138.06 o 
 -13   1   3     1027.42      971.48    136.38 o 
 -12   1   3       27.28      -61.07     82.62 o 
 -11   1   3     2068.69     2038.77    155.37 o 
 -10   1   3     1698.37     1595.17     99.38 o 
  -9   1   3      466.84      368.30     59.24 o 
  -8   1   3     7006.34     7115.25    119.08 o 
  -7   1   3     6945.72     7013.81     96.85 o 
  -6   1   3     3766.59     3591.20    108.94 o 
  -5   1   3      563.60      577.03     40.84 o 
  -4   1   3     1131.62     1121.58     52.68 o 
  -3   1   3    10627.75    11109.12    147.56 o 
  -2   1   3    71459.27    73526.94    456.76 o 
  -1   1   3      935.42      859.17     55.21 o 
   0   1   3    61619.79    63725.89    550.59 o 
   1   1   3     1374.33     1459.29     63.65 o 
   2   1   3     1959.35     2034.72    122.06 o 
   3   1   3     1165.90     1198.03     72.01 o 
   4   1   3      392.18      390.99     53.20 o 
   5   1   3     6643.27     6697.32    151.26 o 
   6   1   3     6618.58     6427.01    154.69 o 
   7   1   3     8663.14     8983.62    226.40 o 
   8   1   3        8.29      -22.85     62.59 o 
   9   1   3      190.61      247.68     72.65 o 
  10   1   3     6982.35     7093.27    213.49 o 
  11   1   3     2447.07     2560.80    136.59 o 
  12   1   3      563.80      516.88    101.60 o 
  13   1   3      153.08       72.56     71.67 o 
  14   1   3       22.30       53.29     69.43 o 
  15   1   3      225.30      280.70     86.59 o 
  16   1   3       70.80      138.49     85.44 o 
  17   1   3        9.29      -64.54     90.92 o 
  18   1   3     1016.03      944.69    187.41 o 
  19   1   3        1.14       49.43    158.71 o 
  20   1   3        0.47       69.24    136.59 o 
  21   1   3       68.82      123.73    173.94 o 
  22   1   3      170.08      131.30    157.46 o 
  23   1   3        4.34       26.02    131.25 o 
 -23   2   3        4.25       78.73    174.41 o 
 -22   2   3      261.67      127.88    153.94 o 
 -21   2   3     1722.92     1595.02    302.26 o 
 -20   2   3      559.68      581.57    177.72 o 
 -19   2   3       67.03      130.87    154.41 o 
 -18   2   3       58.56      181.70    148.24 o 
 -17   2   3     3334.88     3542.27    275.88 o 
 -16   2   3     1203.61     1409.63    206.18 o 
 -15   2   3     4673.87     4561.51    266.35 o 
 -14   2   3       14.02      -30.36    112.43 o 
 -13   2   3     6556.84     6921.11    284.43 o 
 -12   2   3     1130.38      952.20    141.64 o 
 -11   2   3    12671.77    12671.67    349.73 o 
 -10   2   3      192.45      173.17     44.48 o 
  -9   2   3       20.26       31.03     40.82 o 
  -8   2   3        4.15       -2.56     33.63 o 
  -7   2   3    10354.02     9824.69    189.31 o 
  -6   2   3      890.89      881.02     48.71 o 
  -5   2   3     1040.97     1055.67     52.63 o 
  -4   2   3      229.24      144.85     38.84 o 
  -3   2   3     5661.58     5660.74    105.86 o 
  -2   2   3    12038.73    12365.55    275.23 o 
  -1   2   3     8683.17     8540.19    197.12 o 
   0   2   3      351.92      257.63     81.41 o 
   1   2   3    15963.70    14893.50    382.01 o 
   2   2   3    27164.97    27793.59    254.04 o 
   3   2   3     1276.81     1250.34     65.75 o 
   4   2   3    12335.11    12415.52    283.44 o 
   5   2   3    10986.79    11203.96    193.57 o 
   6   2   3      996.21     1084.04     85.27 o 
   7   2   3     8601.97     8523.15    296.10 o 
   8   2   3     2094.02     1941.86    109.32 o 
   9   2   3      152.54      154.43     78.50 o 
  10   2   3      875.16      873.69     97.99 o 
  11   2   3      933.35      881.15    100.82 o 
  12   2   3     4547.69     4727.16    242.41 o 
  13   2   3      443.75      482.31    106.15 o 
  14   2   3       18.84      -53.20     85.48 o 
  15   2   3       11.71      -37.19     88.90 o 
  16   2   3     3182.55     2948.03    180.21 o 
  17   2   3      469.43      432.34     95.62 o 
  18   2   3      115.03      201.08    125.05 o 
  19   2   3       11.66       44.08    120.10 o 
  20   2   3     1079.74     1148.56    193.60 o 
  21   2   3       32.94      -49.47    165.57 o 
  22   2   3      111.45      152.44    279.93 o 
  23   2   3      357.01      266.40    176.10 o 
 -23   3   3       66.62      152.08    186.17 o 
 -22   3   3      137.95      191.95    164.00 o 
 -21   3   3        7.59       52.68    171.35 o 
 -20   3   3      680.76      581.80    189.44 o 
 -19   3   3        0.77      114.67    290.29 o 
 -18   3   3       55.37      -38.48    126.21 o 
 -17   3   3     2723.37     2476.19    224.97 o 
 -16   3   3     1802.46     2238.39    305.85 o 
 -15   3   3     1313.23     1066.44    174.18 o 
 -14   3   3      210.21      143.32    128.45 o 
 -13   3   3      163.85      188.52    121.81 o 
 -12   3   3     1909.27     2220.43    194.28 o 
 -11   3   3     1423.79     1508.26    290.69 o 
 -10   3   3      113.46      110.74     50.65 o 
  -9   3   3       76.72       83.40     45.12 o 
  -8   3   3    14523.24    15106.00    329.09 o 
  -7   3   3     2286.79     2253.49     64.07 o 
  -6   3   3    10309.93    10430.38    175.74 o 
  -5   3   3       66.13       47.18     35.60 o 
  -4   3   3     1699.58     1678.22     60.11 o 
  -3   3   3     4804.72     4575.13     96.36 o 
  -2   3   3    29307.52    29939.79    684.68 o 
  -1   3   3       37.74       14.09     73.62 o 
   0   3   3     6814.15     7086.73    434.64 o 
   1   3   3      257.65      220.03     65.26 o 
   2   3   3    20694.56    21509.42    344.23 o 
   3   3   3       76.97       67.38     42.47 o 
   4   3   3     4609.11     4487.40    233.61 o 
   5   3   3    24817.57    24251.30    290.93 o 
   6   3   3     2454.72     2166.43    105.45 o 
   7   3   3    31874.56    32590.34    379.23 o 
   8   3   3     1863.10     1711.95    108.21 o 
   9   3   3      109.50       36.74     69.04 o 
  10   3   3     1302.79     1356.63    109.01 o 
  11   3   3     2073.66     2066.70    136.38 o 
  12   3   3      707.01      671.40     96.07 o 
  13   3   3       61.22      107.85     86.61 o 
  14   3   3        5.07       32.52     97.61 o 
  15   3   3     1485.59     1580.51    131.08 o 
  16   3   3     1411.70     1365.32    149.62 o 
  17   3   3       83.04      104.27    106.73 o 
  18   3   3       67.11       34.93    118.41 o 
  19   3   3      131.03      -62.39    158.17 o 
  20   3   3       32.62       57.36    170.55 o 
  21   3   3       27.02      105.72    180.97 o 
  22   3   3       85.26       49.89    148.06 o 
 -22   4   3       60.36       78.42    170.85 o 
 -21   4   3      424.50      246.50    183.95 o 
 -20   4   3      280.61      367.81    176.15 o 
 -19   4   3       31.23     -120.40    173.07 o 
 -18   4   3       56.36      141.57    177.72 o 
 -17   4   3      616.77      540.88    147.66 o 
 -16   4   3       23.44        2.97    149.53 o 
 -15   4   3      303.90      326.07    166.46 o 
 -14   4   3      258.43      314.01    135.18 o 
 -13   4   3     2721.86     2310.39    277.53 o 
 -12   4   3     2085.14     1806.29    165.36 o 
 -11   4   3     4549.94     4570.14    162.32 o 
 -10   4   3     4728.92     4833.04    113.09 o 
  -9   4   3       61.70      115.91     54.01 o 
  -8   4   3     8753.37     8853.19    151.45 o 
  -7   4   3     8767.05     8829.30    139.79 o 
  -6   4   3      176.78      143.83     37.09 o 
  -5   4   3     1932.02     1934.41     60.99 o 
  -4   4   3       32.43       20.30     31.78 o 
  -3   4   3     5442.23     5369.56     88.63 o 
  -2   4   3      737.02      784.48     53.22 o 
  -1   4   3     4197.55     4285.10     99.19 o 
   0   4   3    17150.77    17479.01    657.15 o 
   1   4   3      464.44      389.71     55.32 o 
   2   4   3    12764.28    12652.51    191.73 o 
   3   4   3     3078.90     2960.56    101.52 o 
   4   4   3      266.82      288.32     63.91 o 
   5   4   3      105.67      106.12     60.66 o 
   6   4   3       25.14       18.77     62.07 o 
   7   4   3      608.70      575.49    142.22 o 
   8   4   3      698.71      552.07     83.33 o 
   9   4   3      300.10      235.06     80.20 o 
  10   4   3     5914.80     6037.14    246.25 o 
  11   4   3      885.98      907.01    113.29 o 
  12   4   3     1581.33     1678.79    130.33 o 
  13   4   3      826.39      898.08    107.16 o 
  14   4   3       14.79       65.79    101.61 o 
  15   4   3       69.35       78.00    104.81 o 
  16   4   3      182.52      146.25     99.79 o 
  17   4   3       24.82       26.86     92.41 o 
  18   4   3     1474.14     1824.56    262.78 o 
  19   4   3       16.43       44.90    143.98 o 
  20   4   3      866.60      900.33    189.41 o 
  21   4   3        3.54       78.30    152.36 o 
  22   4   3      163.61      216.53    187.40 o 
 -21   5   3      151.57       23.23    195.84 o 
 -20   5   3        6.14       -2.20    155.73 o 
 -19   5   3      112.89      190.42    169.50 o 
 -18   5   3        6.86      -39.76    141.88 o 
 -17   5   3        3.26       81.12    156.97 o 
 -16   5   3      447.87      411.06    142.62 o 
 -15   5   3     2220.72     2348.94    223.18 o 
 -14   5   3      499.94      485.70    150.75 o 
 -13   5   3     7578.12     7898.75    321.94 o 
 -12   5   3      223.73      282.17    113.19 o 
 -11   5   3       19.83      100.26     61.39 o 
 -10   5   3     1103.84     1221.10     76.61 o 
  -9   5   3      589.82      614.90     66.53 o 
  -8   5   3      117.28      137.16     52.58 o 
  -7   5   3    10693.80    10638.76    247.39 o 
  -6   5   3     1671.30     1789.92     83.42 o 
  -5   5   3    29650.29    30431.12    305.82 o 
  -4   5   3       27.38       21.70     34.57 o 
  -3   5   3     1531.88     1388.09     66.51 o 
  -2   5   3     1627.55     1654.88     72.20 o 
  -1   5   3     4927.83     5069.71    123.11 o 
   0   5   3     2433.06     2441.81     91.35 o 
   1   5   3      183.91      131.83     52.89 o 
   2   5   3     1498.54     1409.61     79.16 o 
   3   5   3     7484.29     7200.77    164.99 o 
   4   5   3     4804.27     4984.86    152.92 o 
   5   5   3     8419.54     8172.13    196.13 o 
   6   5   3      308.78      298.51     76.92 o 
   7   5   3      149.30      135.00     72.51 o 
   8   5   3     5941.14     6037.46    188.00 o 
   9   5   3       25.65       43.43     79.75 o 
  10   5   3     3689.80     3619.00    159.51 o 
  11   5   3      331.88      362.15     88.38 o 
  12   5   3       96.51      169.73     96.48 o 
  13   5   3      899.70     1077.67    122.83 o 
  14   5   3     1079.14      876.54    121.25 o 
  15   5   3      956.53      938.10    120.69 o 
  16   5   3       14.96       99.42     99.93 o 
  17   5   3      803.93      752.06    134.18 o 
  18   5   3      489.09      468.27    181.56 o 
  19   5   3      303.60      341.28    188.61 o 
  20   5   3       29.30       24.07    144.52 o 
  21   5   3       66.42      213.90    188.65 o 
 -21   6   3        3.57       27.59    147.17 o 
 -20   6   3      481.67      360.59    187.37 o 
 -19   6   3        0.21       63.36    193.52 o 
 -18   6   3     1616.83     1588.04    214.36 o 
 -17   6   3      130.72       14.23    156.22 o 
 -16   6   3       19.59       48.33    147.61 o 
 -15   6   3      398.97      355.36    161.51 o 
 -14   6   3      381.20      202.46    151.67 o 
 -13   6   3      562.75      461.72    169.65 o 
 -12   6   3      159.85      127.42    149.53 o 
 -11   6   3      187.10      123.99     76.43 o 
 -10   6   3     8932.82     8776.69    470.34 o 
  -9   6   3      822.27      856.44     73.04 o 
  -8   6   3    16620.14    16514.34    518.67 o 
  -7   6   3      550.25      592.67     65.61 o 
  -6   6   3      495.00      451.27     61.16 o 
  -5   6   3     2579.03     2648.42    104.01 o 
  -4   6   3       57.43       66.52     51.00 o 
  -3   6   3       60.80        1.94     50.76 o 
  -2   6   3     8908.28     9000.80    156.70 o 
  -1   6   3     7605.73     7438.55    145.74 o 
   0   6   3    23480.21    22587.14    344.20 o 
   1   6   3     5080.77     4985.80    136.94 o 
   2   6   3      482.18      527.23     71.83 o 
   3   6   3      448.00      399.80     66.30 o 
   4   6   3     2577.15     2446.09    118.11 o 
   5   6   3     3890.24     4006.89    148.14 o 
   6   6   3       68.52       53.05     63.44 o 
   7   6   3        2.04       57.85     67.74 o 
   8   6   3     7929.15     8086.26    222.47 o 
   9   6   3      574.88      544.04    106.36 o 
  10   6   3     5522.15     5442.41    195.56 o 
  11   6   3      348.89      390.68     95.26 o 
  12   6   3       77.84       32.95     86.37 o 
  13   6   3     3761.65     3815.23    320.51 o 
  14   6   3       46.98       44.33     98.18 o 
  15   6   3      236.39      217.73    106.43 o 
  16   6   3     1181.21     1359.25    140.10 o 
  17   6   3      271.70      263.16    150.77 o 
  18   6   3     1403.56     1517.66    338.94 o 
  19   6   3       39.82       -6.37    172.14 o 
  20   6   3      122.82      106.49    178.09 o 
  21   6   3       56.72      112.71    157.75 o 
 -20   7   3      193.01      234.45    189.40 o 
 -19   7   3        4.65      186.56    185.83 o 
 -18   7   3       16.40      -20.08    164.71 o 
 -17   7   3        6.64      -58.67    187.13 o 
 -16   7   3        9.73      -17.22    177.63 o 
 -15   7   3     2513.49     2870.49    262.01 o 
 -14   7   3        1.23     -109.85    142.71 o 
 -13   7   3     2417.03     2947.91    258.23 o 
 -12   7   3       29.51      -29.78    121.97 o 
 -11   7   3     1890.51     1365.43    308.01 o 
 -10   7   3      304.14      136.94    157.65 o 
  -9   7   3      296.65      156.42     67.00 o 
  -8   7   3     1216.13     1023.36     90.18 o 
  -7   7   3     8220.73     8289.50    257.14 o 
  -6   7   3       13.82      -16.04     61.94 o 
  -5   7   3    13976.73    13739.09    273.42 o 
  -4   7   3     1441.29     1377.48     83.53 o 
  -3   7   3     2890.39     2976.74    108.30 o 
  -2   7   3     2894.96     2815.85    102.44 o 
  -1   7   3       12.53      -76.60     60.11 o 
   0   7   3       18.97       13.95     56.28 o 
   1   7   3      112.13      141.13     69.63 o 
   2   7   3      588.67      472.34     99.84 o 
   3   7   3     6908.43     6451.74    167.84 o 
   4   7   3      821.13      747.81     84.84 o 
   5   7   3     4946.93     4705.36    152.05 o 
   6   7   3     2022.46     1863.28    124.28 o 
   7   7   3       80.67      -10.65     82.50 o 
   8   7   3     1632.29     1675.76    135.49 o 
   9   7   3     1525.06     1438.67    127.58 o 
  10   7   3     3752.51     3921.25    188.97 o 
  11   7   3     4577.23     4469.22    229.90 o 
  12   7   3       60.87       82.76     91.71 o 
  13   7   3     2685.09     2535.53    183.22 o 
  14   7   3      574.15      486.35    110.96 o 
  15   7   3      301.71      315.53    110.75 o 
  16   7   3      135.33      184.09    108.74 o 
  17   7   3      244.94      117.23    173.06 o 
  19   7   3       95.46      243.24    194.59 o 
  20   7   3       10.00      215.33    249.62 o 
 -18   8   3     1216.60     1461.04    412.31 o 
 -17   8   3      238.40      180.24    318.21 o 
 -16   8   3      585.88      532.61    207.49 o 
 -15   8   3      233.13      120.85    179.07 o 
 -14   8   3      483.89      453.88    173.92 o 
 -13   8   3      184.37      208.71    180.67 o 
 -12   8   3        0.73     -124.73    178.48 o 
 -11   8   3        1.16       51.56    105.49 o 
 -10   8   3      475.20      371.68    143.30 o 
  -9   8   3       10.75      -47.97     63.65 o 
  -8   8   3     1241.22     1264.47     98.00 o 
  -7   8   3      581.87      518.25     71.47 o 
  -6   8   3     1024.06     1008.26     85.59 o 
  -5   8   3        2.35      -50.25     59.00 o 
  -4   8   3      976.14     1105.24    100.66 o 
  -3   8   3       24.08       12.64     64.12 o 
  -2   8   3     7227.89     6911.88    351.43 o 
  -1   8   3       29.35       22.70     69.87 o 
   0   8   3     4305.90     4260.42    147.04 o 
   1   8   3      199.86      171.86     82.91 o 
   2   8   3      309.31      247.13    111.76 o 
   3   8   3      224.69      177.37     83.31 o 
   4   8   3       33.64       11.13     92.04 o 
   5   8   3      947.64      783.26    119.09 o 
   6   8   3      861.59     1057.49    153.10 o 
   7   8   3      310.15      248.24    124.88 o 
   8   8   3     6311.82     6130.32    267.07 o 
   9   8   3        5.45     -101.41    128.06 o 
  10   8   3     3296.67     3329.03    242.04 o 
  11   8   3      592.11      449.19    152.72 o 
  12   8   3      204.62      154.09    163.89 o 
  13   8   3        2.73       -8.08    136.22 o 
  14   8   3      536.18      712.77    177.05 o 
  15   8   3       19.87      -45.52     99.61 o 
  16   8   3     1401.51     1282.83    181.46 o 
  17   8   3       54.71      -82.94    164.29 o 
  18   8   3      166.36      265.57    195.39 o 
 -17   9   3      409.72      586.97    281.52 o 
 -16   9   3       23.62      137.97    246.43 o 
 -15   9   3       25.65       90.92    297.47 o 
 -14   9   3        3.42       98.09    299.07 o 
 -13   9   3      110.51      266.37    293.48 o 
 -12   9   3      504.50      533.53    241.65 o 
 -11   9   3     3606.15     3476.38    353.95 o 
 -10   9   3       82.81      112.47    105.76 o 
  -9   9   3     4639.11     4917.87    466.27 o 
  -8   9   3      249.25      182.66    108.46 o 
  -7   9   3      513.27      381.81     91.46 o 
  -6   9   3       14.79      -58.03     70.79 o 
  -5   9   3       92.36       65.04     76.78 o 
  -4   9   3      792.55      575.08     99.04 o 
  -3   9   3     3818.78     3744.06    157.01 o 
  -2   9   3      128.33      172.96     72.85 o 
  -1   9   3     6286.47     6500.64    227.23 o 
   0   9   3       20.52       40.63    106.99 o 
   1   9   3     2305.95     2253.61    158.10 o 
   2   9   3      198.86       68.04     94.25 o 
   3   9   3      821.36      799.86    131.63 o 
   4   9   3     1044.07      957.21    129.89 o 
   5   9   3       61.60       52.78     96.33 o 
   6   9   3     1400.84     1338.52    137.83 o 
   7   9   3        7.78       96.88    138.56 o 
   8   9   3       32.94       18.57    105.93 o 
   9   9   3      525.93      488.45    140.42 o 
  10   9   3      733.71      610.68    203.37 o 
  11   9   3      634.99      563.72    148.47 o 
  12   9   3        9.30       36.91    125.17 o 
  13   9   3      814.41      711.41    156.13 o 
  14   9   3      666.68      537.68    151.25 o 
  15   9   3      394.52      347.49    128.45 o 
  16   9   3       57.18       43.68    125.13 o 
  17   9   3      176.38      160.30    265.57 o 
 -15  10   3       11.85      -51.84    224.10 o 
 -14  10   3     2820.83     2670.86    441.82 o 
 -13  10   3       50.07       78.16    225.70 o 
 -12  10   3      784.65      878.86    345.32 o 
 -11  10   3       82.91      154.60    200.17 o 
 -10  10   3       13.66       -6.53    102.78 o 
  -9  10   3      270.57      134.86    119.94 o 
  -8  10   3       84.17      132.20    128.09 o 
  -7  10   3      107.11      -10.06     92.12 o 
  -6  10   3     1770.90     1930.96    169.07 o 
  -5  10   3      719.85      594.63    120.09 o 
  -4  10   3     2511.09     2434.24    183.52 o 
  -3  10   3        1.38      -84.25    103.91 o 
  -2  10   3      259.77      154.26    112.65 o 
  -1  10   3     1951.61     2027.26    200.57 o 
   0  10   3      315.97      253.12    118.87 o 
   1  10   3      712.26      622.95    123.33 o 
   2  10   3     1929.63     1891.30    157.55 o 
   3  10   3      100.98      168.72    107.52 o 
   4  10   3     7210.31     7558.59    272.06 o 
   5  10   3     1056.07     1158.52    153.74 o 
   6  10   3     2686.73     2878.27    194.89 o 
   7  10   3       43.12       17.40    101.51 o 
   8  10   3       12.20       -0.98    172.05 o 
   9  10   3     1034.98     1190.42    170.98 o 
  10  10   3      147.00      326.85    166.74 o 
  11  10   3        1.60       17.63    144.66 o 
  12  10   3     1731.65     1961.15    216.14 o 
  13  10   3      391.52      497.81    165.44 o 
  14  10   3      838.54      655.37    180.43 o 
  15  10   3       13.74      -87.43    150.52 o 
 -13  11   3      131.93       71.78    301.46 o 
 -12  11   3        2.15      -56.62    230.48 o 
 -11  11   3     2730.24     2901.34    410.72 o 
 -10  11   3       16.65       33.53    115.49 o 
  -9  11   3     3195.86     3517.62    224.40 o 
  -8  11   3       83.26       57.71    139.48 o 
  -7  11   3       21.31       21.07    110.11 o 
  -6  11   3       53.68       -2.93    115.93 o 
  -5  11   3     2079.38     1960.82    185.28 o 
  -4  11   3      486.67      524.13    133.81 o 
  -3  11   3        1.26     -144.07    114.72 o 
  -2  11   3        2.07       66.50    121.89 o 
  -1  11   3     5284.92     5861.92    256.91 o 
   0  11   3      687.56      578.58    134.04 o 
   1  11   3     5425.19     5278.95    326.88 o 
   2  11   3        3.11       10.05    114.46 o 
   3  11   3       84.27      119.70    118.62 o 
   4  11   3      934.26      942.95    163.10 o 
   5  11   3        5.35      -13.32    114.15 o 
   6  11   3       83.51       35.64    109.81 o 
   7  11   3     2605.94     2546.76    196.54 o 
   8  11   3      714.92      795.01    185.14 o 
   9  11   3     2137.67     2250.33    346.92 o 
  10  11   3      543.79      694.04    200.63 o 
  11  11   3      374.08      393.81    194.88 o 
  12  11   3      335.06      504.39    201.38 o 
  13  11   3      221.78      220.01    189.67 o 
 -10  12   3      113.26      119.18    142.79 o 
  -9  12   3      157.12      101.35    124.76 o 
  -8  12   3       84.69      -75.82    148.33 o 
  -7  12   3      173.36      231.17    131.45 o 
  -6  12   3     2416.19     2647.94    216.98 o 
  -5  12   3       55.51      165.98    127.26 o 
  -4  12   3     3686.90     4074.33    244.39 o 
  -3  12   3      128.51      140.81    151.92 o 
  -2  12   3       73.49      142.65    130.31 o 
  -1  12   3      613.35      665.72    167.77 o 
   0  12   3      152.14       14.54    125.34 o 
   1  12   3       77.27       69.56    134.20 o 
   2  12   3      506.77      430.37    146.82 o 
   3  12   3      452.73      529.62    134.02 o 
   4  12   3     2179.54     2029.67    175.97 o 
   5  12   3      290.59      154.97    142.06 o 
   6  12   3     1496.68     1623.44    182.90 o 
   7  12   3      322.80      539.94    147.19 o 
   8  12   3        4.40      128.61    238.06 o 
   9  12   3      424.69      468.38    163.91 o 
  10  12   3       38.90      -10.81    184.55 o 
  -6  13   3      174.23      135.12    138.47 o 
  -5  13   3       72.12      117.97    141.83 o 
  -4  13   3        7.70      -38.57    125.57 o 
  -3  13   3       10.11       78.52    148.01 o 
  -2  13   3      328.98      395.03    153.04 o 
  -1  13   3      692.18      811.09    170.03 o 
   0  13   3       46.99      111.50    127.73 o 
   1  13   3     1340.10     1547.99    188.33 o 
   2  13   3      213.90      221.79    147.04 o 
   3  13   3       75.86      186.94    146.08 o 
   4  13   3      209.05      197.59    161.97 o 
   5  13   3      142.96       94.43    131.98 o 
   6  13   3       38.53        3.46    131.56 o 
 -23   0   4     1078.31     1406.81    326.98 o 
 -22   0   4      302.70      443.42    325.38 o 
 -21   0   4      756.33      846.96    271.15 o 
 -20   0   4      569.58      595.74    294.28 o 
 -19   0   4      199.98       11.96    250.42 o 
 -18   0   4      553.75      307.04    200.97 o 
 -17   0   4      341.46      465.75    204.16 o 
 -16   0   4      180.09      -66.19    149.93 o 
 -15   0   4     1560.42     1577.48    247.23 o 
 -14   0   4       68.94      208.95    206.56 o 
 -13   0   4     5126.75     4977.26    353.30 o 
 -12   0   4     7130.92     7240.59    417.90 o 
 -11   0   4     4765.16     4013.83    464.95 o 
 -10   0   4        0.03       -8.31     65.25 o 
  -9   0   4      150.65      165.82     38.10 o 
  -8   0   4     6506.57     6351.28    129.02 o 
  -7   0   4       28.98      -27.88     49.53 o 
  -6   0   4       74.63       20.16     54.94 o 
  -5   0   4     2007.63     1872.66     90.31 o 
  -4   0   4    48220.60    48884.50    953.71 o 
  -3   0   4    15744.83    15928.37    273.77 o 
  -2   0   4    10426.02    10159.72    264.37 o 
  -1   0   4     2523.83     2372.03    117.06 o 
   0   0   4    22997.86    24158.93    338.58 o 
   1   0   4    22346.28    22033.64    506.02 o 
   2   0   4    25909.98    26069.29    501.23 o 
   3   0   4     4832.03     4787.92    173.03 o 
   4   0   4    10656.39    10799.78    247.75 o 
   5   0   4       28.10      -75.14     84.93 o 
   6   0   4    58442.29    58650.21    719.36 o 
   7   0   4     1727.55     1765.34    132.24 o 
   8   0   4      386.61      545.20    176.65 o 
   9   0   4     2579.86     2751.01    164.12 o 
  10   0   4     5119.00     5169.50    229.59 o 
  11   0   4      314.34      266.00    103.10 o 
  12   0   4      298.20      324.78    126.80 o 
  13   0   4     2568.00     2507.82    195.84 o 
  14   0   4    11787.62    13222.48    413.11 o 
  15   0   4    10113.14    10043.67    871.68 o 
  16   0   4      304.12      264.71    143.02 o 
  17   0   4     1230.45     1445.79    185.03 o 
  18   0   4       37.17      118.25    123.14 o 
  19   0   4      893.48     1040.75    237.66 o 
  20   0   4      230.03       74.97    180.24 o 
  21   0   4      265.27      240.85    261.58 o 
  22   0   4      125.49       19.14    240.05 o 
 -22   1   4        9.90      -46.66    167.54 o 
 -21   1   4      125.80      225.34    178.94 o 
 -20   1   4        1.32     -130.90    184.12 o 
 -19   1   4      558.09      711.05    208.70 o 
 -18   1   4      158.55      205.81    184.34 o 
 -17   1   4     2544.60     2993.24    288.30 o 
 -16   1   4     4291.54     4561.36    284.46 o 
 -15   1   4      222.86       74.93    114.97 o 
 -14   1   4       65.84       53.83    119.74 o 
 -13   1   4      444.09      408.15    130.06 o 
 -12   1   4      363.94      289.18     98.42 o 
 -11   1   4      270.33      273.92     62.16 o 
 -10   1   4     3536.67     3729.18    120.73 o 
  -9   1   4     6760.71     6792.45    109.14 o 
  -8   1   4    32374.34    32659.97    479.17 o 
  -7   1   4     4689.84     4512.29     95.01 o 
  -6   1   4     1252.04     1140.27     60.93 o 
  -5   1   4       72.01       39.58     42.47 o 
  -4   1   4      341.04      408.56     51.78 o 
  -3   1   4       60.83       34.69     45.59 o 
  -2   1   4     5468.47     5162.58    125.34 o 
  -1   1   4    12004.96    11930.64    308.82 o 
   0   1   4    37080.82    37365.34   1395.64 o 
   1   1   4    39570.41    39686.48    340.38 o 
   2   1   4    17455.50    17705.52    462.04 o 
   3   1   4     1059.02     1125.78     75.45 o 
   4   1   4      919.25      798.82     69.38 o 
   5   1   4      688.04      688.91     73.27 o 
   6   1   4      719.02      687.88     73.62 o 
   7   1   4     1980.58     1881.05    112.52 o 
   8   1   4       53.62      129.53     61.07 o 
   9   1   4     2072.70     2138.80    124.17 o 
  10   1   4      738.81      736.12    103.04 o 
  11   1   4     5978.81     6021.90    198.68 o 
  12   1   4     1065.72     1134.78     99.69 o 
  13   1   4      254.49      111.44     69.08 o 
  14   1   4     7794.21     7795.04    215.29 o 
  15   1   4     2702.07     2776.65    152.77 o 
  16   1   4     1994.00     2028.18    142.52 o 
  17   1   4      600.08      441.16     91.87 o 
  18   1   4      431.71      472.63    106.55 o 
  19   1   4     1071.87      927.45    189.71 o 
  20   1   4       77.89      -28.61    160.79 o 
  21   1   4      229.15       84.75    146.18 o 
  22   1   4      264.49      481.35    180.74 o 
 -22   2   4      239.14      368.93    200.21 o 
 -21   2   4      129.49      100.25    170.99 o 
 -20   2   4      220.26      107.52    171.74 o 
 -19   2   4       47.95      137.09    191.79 o 
 -18   2   4        5.34      -79.28    173.88 o 
 -17   2   4      209.35      184.94    136.12 o 
 -16   2   4      525.49      718.78    192.94 o 
 -15   2   4      834.08      782.08    150.99 o 
 -14   2   4     2609.29     2789.74    211.31 o 
 -13   2   4     2372.22     2250.34    196.53 o 
 -12   2   4     2588.75     2438.98    144.69 o 
 -11   2   4     3832.99     3848.88    160.53 o 
 -10   2   4      368.97      352.57     70.31 o 
  -9   2   4     2103.84     2048.39     68.92 o 
  -8   2   4      300.75      358.19     54.92 o 
  -7   2   4      572.54      591.48     51.86 o 
  -6   2   4     3839.63     3830.99     93.92 o 
  -5   2   4     1312.56     1237.71     61.74 o 
  -4   2   4    16595.41    16565.90    179.79 o 
  -3   2   4    17479.42    17321.24    391.15 o 
  -2   2   4     3727.11     3874.33    160.54 o 
  -1   2   4    11002.71    10803.47    228.48 o 
   0   2   4      768.77      793.01     88.53 o 
   1   2   4     1779.50     1749.15     62.58 o 
   2   2   4       72.73       56.70     40.66 o 
   3   2   4      380.30      372.36     55.77 o 
   4   2   4     3979.78     3862.43    118.47 o 
   5   2   4     6988.27     6823.27    211.34 o 
   6   2   4     7354.38     7176.70    219.01 o 
   7   2   4     6543.13     6970.88    183.33 o 
   8   2   4      127.59      193.54     83.25 o 
   9   2   4     6164.76     6219.90    215.58 o 
  10   2   4      468.16      548.18     84.23 o 
  11   2   4     2640.91     2628.53    146.86 o 
  12   2   4      216.46      209.64     90.90 o 
  13   2   4      441.24      510.09    113.38 o 
  14   2   4      660.64      651.55    121.30 o 
  15   2   4       64.87      184.41     93.21 o 
  16   2   4       63.82       88.72     77.92 o 
  17   2   4      346.47      535.74    105.12 o 
  18   2   4       10.40       35.21     97.88 o 
  19   2   4      935.35     1079.49    185.77 o 
  20   2   4      144.27      233.39    135.22 o 
  21   2   4      100.09       54.38    162.29 o 
  22   2   4       13.62      -35.06    152.07 o 
 -22   3   4       31.59       48.23    179.51 o 
 -21   3   4      744.39      695.51    231.43 o 
 -20   3   4       48.18      -96.27    189.23 o 
 -19   3   4      708.66      689.62    194.77 o 
 -18   3   4      212.76       83.45    157.23 o 
 -17   3   4        2.04      142.92    147.68 o 
 -16   3   4      208.72      268.20    152.04 o 
 -15   3   4      524.59      480.17    153.16 o 
 -14   3   4     2479.16     2539.94    240.45 o 
 -13   3   4     1293.16     1357.28    170.69 o 
 -12   3   4     2921.87     3043.29    161.70 o 
 -11   3   4     1668.20     1693.86    124.04 o 
 -10   3   4      177.71      187.38     91.62 o 
  -9   3   4      817.38      889.26     58.42 o 
  -8   3   4       73.08       73.42     43.38 o 
  -7   3   4      644.06      572.53     55.52 o 
  -6   3   4    15903.40    16050.49    212.84 o 
  -5   3   4       15.73       -8.55     42.03 o 
  -4   3   4    15580.46    15570.63    172.56 o 
  -3   3   4      341.91      272.00     48.09 o 
  -2   3   4     2923.58     2790.15     80.76 o 
  -1   3   4      327.41      158.15     75.76 o 
   0   3   4     1535.80     1639.13    118.01 o 
   1   3   4      484.42      500.56     82.96 o 
   2   3   4     7368.87     7383.22    231.88 o 
   3   3   4      498.72      398.08     54.32 o 
   4   3   4    19179.98    19308.47    397.77 o 
   5   3   4      131.10      160.28     63.07 o 
   6   3   4     1268.24     1217.45     89.64 o 
   7   3   4      219.76      153.90     73.87 o 
   8   3   4      772.03      756.02     86.38 o 
   9   3   4     1969.88     1942.48    145.36 o 
  10   3   4     7410.36     7232.94    214.32 o 
  11   3   4      776.95      833.97    105.21 o 
  12   3   4     6319.05     6731.09    298.90 o 
  13   3   4        9.39       56.94     89.67 o 
  14   3   4      212.27      240.68    111.41 o 
  15   3   4      954.35     1081.56    139.98 o 
  16   3   4       31.37       47.64    101.76 o 
  17   3   4      223.48      108.87     97.58 o 
  18   3   4      363.42      410.59    119.89 o 
  19   3   4        3.70      -68.86    133.94 o 
  20   3   4      462.60      644.73    196.19 o 
  21   3   4       17.74        2.68    176.68 o 
  22   3   4      492.85      556.37    211.20 o 
 -21   4   4      143.51      257.59    210.54 o 
 -20   4   4      128.69      196.82    177.05 o 
 -19   4   4     1283.05     1587.05    340.54 o 
 -18   4   4      251.83      207.88    185.35 o 
 -17   4   4      457.47      637.88    177.06 o 
 -16   4   4      955.85     1054.67    190.03 o 
 -15   4   4      270.50      179.50    124.79 o 
 -14   4   4     3125.72     3109.94    235.86 o 
 -13   4   4      376.37      311.58    134.47 o 
 -12   4   4      230.76      207.72     97.97 o 
 -11   4   4     1347.25     1593.19    129.14 o 
 -10   4   4        5.55       19.03     56.01 o 
  -9   4   4     4261.09     4220.23    122.38 o 
  -8   4   4     7631.16     7697.00    129.40 o 
  -7   4   4     1664.05     1642.32     67.74 o 
  -6   4   4     9703.49     9830.90    143.83 o 
  -5   4   4      125.54      136.86     45.87 o 
  -4   4   4      667.30      658.53     58.44 o 
  -3   4   4      797.53      865.72     64.15 o 
  -2   4   4      412.79      359.94     47.62 o 
  -1   4   4     3598.97     3315.20    164.90 o 
   0   4   4      932.01      774.40     95.97 o 
   1   4   4     3175.06     3125.05    161.58 o 
   2   4   4     7459.62     7620.04    419.09 o 
   3   4   4      328.81      257.51     57.87 o 
   4   4   4      357.83      326.43     62.33 o 
   5   4   4     2641.60     2744.35    166.02 o 
   6   4   4     5703.72     5574.26    162.49 o 
   7   4   4     4721.14     4374.32    155.85 o 
   8   4   4      854.23      888.37     93.99 o 
   9   4   4     8401.97     8458.62    473.27 o 
  10   4   4     4742.89     4591.24    283.84 o 
  11   4   4     1854.65     1665.81    129.10 o 
  12   4   4      148.64       56.10     85.17 o 
  13   4   4      198.88      170.85    102.94 o 
  14   4   4      256.99      253.42    102.39 o 
  15   4   4       11.25       84.87     93.04 o 
  16   4   4      806.06      907.76    130.23 o 
  17   4   4     2154.52     2225.35    168.77 o 
  18   4   4      369.42      440.88    158.03 o 
  19   4   4      195.06       18.68    142.92 o 
  20   4   4       61.41       41.41    146.37 o 
  21   4   4       52.09       52.98    184.22 o 
 -21   5   4       15.40      232.27    186.01 o 
 -20   5   4      203.21      301.31    189.08 o 
 -19   5   4       29.51      155.85    163.91 o 
 -18   5   4      128.85       95.48    161.69 o 
 -17   5   4      315.77      387.56    189.41 o 
 -16   5   4        2.22      -64.85    164.77 o 
 -15   5   4      821.94     1033.30    196.32 o 
 -14   5   4     4761.19     4695.90    272.84 o 
 -13   5   4      898.46     1295.09    183.78 o 
 -12   5   4     4364.76     4407.94    294.58 o 
 -11   5   4     1828.94     1781.97    131.25 o 
 -10   5   4        2.94       51.70     66.58 o 
  -9   5   4       59.44      151.90     58.21 o 
  -8   5   4     1791.97     1687.75     85.45 o 
  -7   5   4      322.13      350.10     62.72 o 
  -6   5   4     3492.53     3231.43     84.31 o 
  -5   5   4     1166.87     1210.33     60.41 o 
  -4   5   4     6758.32     6746.20    112.10 o 
  -3   5   4     6134.25     5763.33    130.56 o 
  -2   5   4      458.86      444.29     66.76 o 
  -1   5   4       16.98       24.71     43.02 o 
   0   5   4     2442.08     2372.77    157.58 o 
   1   5   4     4072.28     4293.18    206.25 o 
   2   5   4      441.88      388.14     60.01 o 
   3   5   4       58.60      151.10    109.99 o 
   4   5   4     9512.35     9257.44    189.67 o 
   5   5   4     1307.00     1210.67     89.68 o 
   6   5   4     1725.73     1551.04    103.03 o 
   7   5   4     1715.50     1669.87    115.59 o 
   8   5   4      761.79      842.94    102.79 o 
   9   5   4      112.64       58.81     94.72 o 
  10   5   4     1609.82     1975.41    301.13 o 
  11   5   4      360.23      313.74    109.72 o 
  12   5   4     3246.40     3450.34    177.61 o 
  13   5   4       88.15       73.61    100.58 o 
  14   5   4       17.73      -22.10    103.26 o 
  15   5   4     2138.75     2110.35    160.72 o 
  16   5   4       41.89       95.89    117.02 o 
  17   5   4      121.46       29.83    116.18 o 
  18   5   4      425.87      534.24    148.80 o 
  19   5   4      318.02      235.37    179.45 o 
  20   5   4      386.63      496.86    170.99 o 
  21   5   4       56.62      110.38    185.53 o 
 -20   6   4      115.75      171.70    211.63 o 
 -19   6   4      203.08      229.12    182.58 o 
 -18   6   4       87.83      200.00    163.39 o 
 -17   6   4     1715.88     1929.97    331.76 o 
 -16   6   4       14.78       93.31    156.21 o 
 -15   6   4      306.09      283.58    218.12 o 
 -14   6   4       51.91       32.04    164.49 o 
 -13   6   4      302.12      261.37    148.03 o 
 -12   6   4       88.06       14.88    149.13 o 
 -11   6   4      204.29      281.65    104.21 o 
 -10   6   4     1136.11     1199.35     87.46 o 
  -9   6   4     2811.36     2875.34    116.48 o 
  -8   6   4      517.55      531.50     75.31 o 
  -7   6   4     3093.21     3132.46    113.42 o 
  -6   6   4        0.01      -17.87     61.30 o 
  -5   6   4      971.39      920.12     74.72 o 
  -4   6   4     1932.87     1824.20     86.49 o 
  -3   6   4        9.40       66.22     53.86 o 
  -2   6   4       28.31       71.37     66.48 o 
  -1   6   4      726.79      715.26    101.29 o 
   0   6   4     4825.20     5080.13    262.78 o 
   1   6   4     1518.13     1690.82    205.36 o 
   2   6   4     3640.29     3825.66    265.57 o 
   3   6   4     2708.19     2553.96    194.99 o 
   4   6   4      421.19      327.72    127.61 o 
   5   6   4     1515.12     1638.10    159.23 o 
   6   6   4     2063.53     2060.65    182.71 o 
   7   6   4       10.87      -24.59    104.92 o 
   8   6   4      314.73      272.52    115.45 o 
   9   6   4       22.58       46.95    130.66 o 
  10   6   4      904.91      898.03    148.87 o 
  11   6   4      247.25      302.26    141.96 o 
  12   6   4      492.96      384.81    192.20 o 
  13   6   4     1541.11     1316.74    169.11 o 
  14   6   4      333.58      375.36    121.68 o 
  15   6   4      149.58      177.40    122.17 o 
  16   6   4      237.93      137.81    127.07 o 
  17   6   4      111.12       89.60    123.70 o 
  18   6   4       16.86     -133.18    206.56 o 
  19   6   4        2.54       47.05    170.67 o 
  20   6   4      234.43      133.98    174.65 o 
 -19   7   4        3.74       58.22    242.44 o 
 -18   7   4       63.53       38.28    229.68 o 
 -17   7   4      420.40      649.17    347.71 o 
 -16   7   4        2.96      275.94    315.81 o 
 -15   7   4      597.34      756.84    267.17 o 
 -14   7   4       17.21      -93.31    188.21 o 
 -13   7   4       43.81       19.14    257.60 o 
 -12   7   4      139.37     -194.59    248.03 o 
 -11   7   4      188.08      182.38    120.53 o 
 -10   7   4      255.91      348.49     82.16 o 
  -9   7   4      307.45      341.30     76.45 o 
  -8   7   4      142.84      139.81     70.82 o 
  -7   7   4       30.62       29.43     60.62 o 
  -6   7   4      951.97      899.43     90.49 o 
  -5   7   4      730.98      660.65     89.06 o 
  -4   7   4      927.15      753.64     93.69 o 
  -3   7   4      425.82      422.05     76.85 o 
  -2   7   4    17259.21    17109.10    276.16 o 
  -1   7   4     1214.45     1031.05    106.21 o 
   0   7   4     6641.12     6569.56    221.38 o 
   1   7   4     1027.50      994.33    117.30 o 
   2   7   4      746.87      642.60    126.19 o 
   3   7   4      417.95      394.82    108.40 o 
   4   7   4     1336.11     1413.98    148.06 o 
   5   7   4     3594.89     3209.60    203.74 o 
   6   7   4     2618.55     2618.47    185.48 o 
   7   7   4     1009.88     1049.72    140.07 o 
   8   7   4     5812.73     5576.51    270.08 o 
   9   7   4      480.60      410.24    117.27 o 
  10   7   4       10.64       22.07    139.96 o 
  11   7   4      293.29      280.97    132.80 o 
  12   7   4      941.26      909.78    171.77 o 
  13   7   4       78.54       86.46    127.35 o 
  14   7   4       57.94       53.67    124.62 o 
  15   7   4        7.19      -36.26     92.51 o 
  16   7   4      337.77      406.70    140.09 o 
  17   7   4       17.76       22.70    119.19 o 
  18   7   4      105.92      136.37    229.68 o 
  19   7   4       22.10       91.71    170.67 o 
 -18   8   4      486.23      438.63    265.57 o 
 -17   8   4       63.01       84.54    230.48 o 
 -16   8   4      338.05      666.72    280.72 o 
 -15   8   4      495.05      435.44    318.21 o 
 -14   8   4     2287.37     2451.55    419.49 o 
 -13   8   4       56.00      132.39    221.71 o 
 -12   8   4      219.14      224.90    224.10 o 
 -11   8   4     1162.19     1174.73    279.93 o 
 -10   8   4     2923.63     2701.64    181.64 o 
  -9   8   4      220.17      319.16    124.02 o 
  -8   8   4       96.44       61.18     72.95 o 
  -7   8   4     3298.02     3444.79    205.93 o 
  -6   8   4     4919.76     4872.77    246.68 o 
  -5   8   4     6227.74     6293.79    186.34 o 
  -4   8   4      746.67      693.67    119.95 o 
  -3   8   4       59.09      101.79     75.85 o 
  -2   8   4      638.66      745.21     92.53 o 
  -1   8   4     2232.99     2118.83    129.46 o 
   0   8   4     1391.23     1208.98    111.12 o 
   1   8   4      580.12      535.14    111.02 o 
   2   8   4       64.45       79.54     85.67 o 
   3   8   4     4690.74     4782.75    400.35 o 
   4   8   4      882.22      684.28    155.94 o 
   5   8   4       27.21       61.81    136.75 o 
   6   8   4     1859.10     1805.05    194.24 o 
   7   8   4     2018.00     2181.98    421.48 o 
   8   8   4      187.47      170.86    116.96 o 
   9   8   4     2152.88     2062.73    196.78 o 
  10   8   4      122.06      117.99    117.28 o 
  11   8   4       49.83       46.38    103.86 o 
  12   8   4       13.59       67.21    104.94 o 
  13   8   4      800.25      931.16    158.75 o 
  14   8   4       13.02       34.07    114.27 o 
  15   8   4      482.27      298.23    129.34 o 
  16   8   4      326.49      337.02    143.81 o 
  17   8   4       95.09       23.19    123.93 o 
  18   8   4       18.45       15.95    161.10 o 
 -16   9   4       18.38       77.36    310.23 o 
 -15   9   4      124.33      265.57    324.59 o 
 -14   9   4      510.90      781.56    283.91 o 
 -13   9   4       41.51      110.06    291.89 o 
 -12   9   4       57.56      144.35    287.90 o 
 -11   9   4     1127.69     1255.28    346.92 o 
 -10   9   4     2345.55     2062.28    662.07 o 
  -9   9   4      801.99      562.34    119.11 o 
  -8   9   4      271.84      256.72     95.56 o 
  -7   9   4      347.40      311.17     93.88 o 
  -6   9   4     2892.95     2747.57    183.26 o 
  -5   9   4      651.42      651.62     98.21 o 
  -4   9   4      840.73      745.64    105.07 o 
  -3   9   4      510.19      472.77     89.61 o 
  -2   9   4     4797.32     4839.22    174.90 o 
  -1   9   4      513.82      506.50     92.95 o 
   0   9   4     3229.35     2989.19    152.59 o 
   1   9   4      139.51       24.86    105.47 o 
   2   9   4      917.66      712.57    116.84 o 
   3   9   4      421.70      402.45    108.11 o 
   4   9   4     3918.43     3956.15    253.52 o 
   5   9   4     1976.26     2025.69    195.97 o 
   6   9   4      367.43      469.02    145.45 o 
   7   9   4      640.78      666.75    145.88 o 
   8   9   4     1995.77     1823.41    270.75 o 
   9   9   4      131.27      101.17    148.04 o 
  10   9   4       37.19       37.38    131.30 o 
  11   9   4      957.78      745.76    167.08 o 
  12   9   4     1310.48     1267.74    289.50 o 
  13   9   4       89.87      214.12    125.00 o 
  14   9   4       27.89       76.86    227.69 o 
  15   9   4       59.59      -89.35    147.43 o 
  16   9   4      408.62      365.33    130.79 o 
 -14  10   4      479.76      394.77    326.18 o 
 -13  10   4       40.88      -57.42    216.13 o 
 -12  10   4        0.04       78.95    301.46 o 
 -11  10   4        8.24     -252.01    274.34 o 
 -10  10   4      457.09      218.04    206.70 o 
  -9  10   4      207.01      124.77    188.45 o 
  -8  10   4      312.00       94.69     80.35 o 
  -7  10   4       49.32      177.98    202.48 o 
  -6  10   4      373.10      310.68    114.44 o 
  -5  10   4      170.43      136.66    119.99 o 
  -4  10   4      504.54      526.53    118.31 o 
  -3  10   4       46.36       50.05     93.40 o 
  -2  10   4        4.18      -38.41     91.17 o 
  -1  10   4     1332.52     1191.26    139.51 o 
   0  10   4      326.45      271.27    123.55 o 
   1  10   4      126.30       64.98    104.30 o 
   2  10   4        8.42     -104.11    112.18 o 
   3  10   4     1548.20     1316.44    154.99 o 
   4  10   4      168.19      154.48    144.61 o 
   5  10   4      996.13      829.32    145.93 o 
   6  10   4      265.79      276.92    157.07 o 
   7  10   4       68.63      164.71    154.32 o 
   8  10   4      117.76       12.01    109.28 o 
   9  10   4      543.71      510.07    169.23 o 
  10  10   4        0.27       -7.41    113.57 o 
  11  10   4      322.10      266.35    126.54 o 
  12  10   4       58.78      -18.69    134.42 o 
  13  10   4      229.68      129.55    145.33 o 
  14  10   4       36.19      112.94    123.17 o 
 -12  11   4      569.66      551.08    362.87 o 
 -11  11   4       36.79      176.25    328.57 o 
 -10  11   4      166.06      100.83    176.08 o 
  -9  11   4      243.05      188.39    170.35 o 
  -8  11   4        2.04     -192.64    128.43 o 
  -7  11   4      154.00      173.30    136.34 o 
  -6  11   4       29.87     -101.81    130.30 o 
  -5  11   4      263.59      267.48    140.85 o 
  -4  11   4       34.36      213.14    132.47 o 
  -3  11   4      243.80      243.82    133.57 o 
  -2  11   4      254.96      257.05    134.91 o 
  -1  11   4        4.91       56.89    110.87 o 
   0  11   4      274.98      350.82    128.11 o 
   1  11   4      571.14      453.44    120.19 o 
   2  11   4       36.66      138.85    144.56 o 
   3  11   4      379.54      414.66    143.58 o 
   4  11   4       51.44     -110.22    128.64 o 
   5  11   4      205.42       88.30    156.48 o 
   6  11   4      160.54      154.87    160.99 o 
   7  11   4      148.04      -99.50    142.08 o 
   8  11   4       80.35      164.13    195.64 o 
   9  11   4        9.32      146.70    158.82 o 
  10  11   4       19.55      211.75    176.41 o 
  11  11   4        7.22     -151.86    194.49 o 
  12  11   4        1.58       86.45    168.05 o 
  -9  12   4       29.65        1.91    131.43 o 
  -8  12   4      833.55      712.91    156.88 o 
  -7  12   4      260.62      203.82    155.29 o 
  -6  12   4      550.89      499.21    153.22 o 
  -5  12   4      451.96      419.81    169.07 o 
  -4  12   4      257.90      254.92    134.15 o 
  -3  12   4       57.29       11.33    152.31 o 
  -2  12   4      369.95      445.84    145.62 o 
  -1  12   4       38.13      -99.61    146.55 o 
   0  12   4       37.03      -44.33    116.79 o 
   1  12   4      233.84      136.81    138.73 o 
   2  12   4        7.68      -62.08    130.99 o 
   3  12   4      786.53      610.89    173.88 o 
   4  12   4      898.89      839.10    168.04 o 
   5  12   4      229.38      322.69    191.93 o 
   6  12   4     1283.02     1240.70    222.90 o 
   7  12   4      100.44       59.88    148.81 o 
   8  12   4        4.69     -128.04    182.16 o 
   9  12   4      111.39       12.53    156.11 o 
  -3  13   4      306.55      263.15    152.04 o 
  -2  13   4      768.93      992.48    172.54 o 
  -1  13   4      127.92      161.74    155.61 o 
   0  13   4      649.45      672.66    217.17 o 
   1  13   4      532.08      676.16    154.14 o 
   2  13   4        9.84       52.70    121.32 o 
   3  13   4      320.38      204.59    129.45 o 
 -22   1   5      125.74      122.60    220.25 o 
 -21   1   5       72.23       25.53    209.70 o 
 -20   1   5       41.92      125.80    154.72 o 
 -19   1   5        4.81      -11.31    157.70 o 
 -18   1   5        6.76      -33.35    180.19 o 
 -17   1   5        3.91      -72.93    169.97 o 
 -16   1   5      216.90      250.47    152.53 o 
 -15   1   5       32.79      126.53    162.60 o 
 -14   1   5      624.30      655.21    151.22 o 
 -13   1   5     1643.11     1465.71    137.03 o 
 -12   1   5      359.54      247.54     70.71 o 
 -11   1   5        1.26      -15.22     62.71 o 
 -10   1   5      422.35      391.43     79.73 o 
  -9   1   5     1625.82     1631.17    101.99 o 
  -8   1   5     3897.13     3920.71     91.82 o 
  -7   1   5     1038.10     1019.92     60.73 o 
  -6   1   5     1101.49     1038.26     69.08 o 
  -5   1   5     3208.38     2964.58     96.66 o 
  -4   1   5      748.43      675.19     75.35 o 
  -3   1   5      464.78      488.69     71.08 o 
  -2   1   5      337.19      274.84     64.31 o 
  -1   1   5     3306.63     3391.99    116.02 o 
   0   1   5     1267.48     1256.56     86.45 o 
   1   1   5     8807.73     9378.03    185.88 o 
   2   1   5       78.97       48.97     58.58 o 
   3   1   5        8.34      -18.55     56.20 o 
   4   1   5      720.41      629.82     77.60 o 
   5   1   5     9782.11     9868.52    302.67 o 
   6   1   5       45.54       10.95     64.64 o 
   7   1   5       63.79      112.21     81.43 o 
   8   1   5       38.91      -26.57     68.69 o 
   9   1   5     2878.75     2857.20    145.11 o 
  10   1   5      270.52      312.67     82.90 o 
  11   1   5      330.52      319.75     79.60 o 
  12   1   5      183.31      241.23     78.77 o 
  13   1   5       11.71       95.07     85.00 o 
  14   1   5      249.98      275.14    100.78 o 
  15   1   5     1617.52     1657.74    132.46 o 
  16   1   5        0.03       41.17     89.59 o 
  17   1   5       15.84       30.11     80.02 o 
  18   1   5     1143.05     1225.16    132.67 o 
  19   1   5       15.19      -34.31    120.46 o 
  20   1   5       63.54      -24.99    139.60 o 
  21   1   5        3.93      102.56    174.53 o 
  22   1   5        0.15      -19.94    181.43 o 
 -22   2   5       33.53      211.10    192.25 o 
 -21   2   5       38.41     -110.76    144.75 o 
 -20   2   5       12.38      140.85    175.33 o 
 -19   2   5      397.07      458.06    167.20 o 
 -18   2   5     2702.87     2971.93    289.16 o 
 -17   2   5      881.79      940.07    188.94 o 
 -16   2   5       79.11      112.41    138.88 o 
 -15   2   5     1576.72     1547.53    194.48 o 
 -14   2   5     4584.19     4897.23    203.35 o 
 -13   2   5      986.00      800.23    112.40 o 
 -12   2   5     2370.54     2333.54    117.94 o 
 -11   2   5       26.42       29.39     62.94 o 
 -10   2   5     2323.50     2125.08    101.96 o 
  -9   2   5     2813.24     2848.06    117.93 o 
  -8   2   5     1202.05     1167.00     68.49 o 
  -7   2   5     3082.95     2793.23     92.38 o 
  -6   2   5     5849.83     5808.30    133.18 o 
  -5   2   5     4476.46     4399.51    107.46 o 
  -4   2   5    18810.05    18873.03    238.86 o 
  -3   2   5      247.84      260.04     64.52 o 
  -2   2   5     2031.40     2191.97     95.45 o 
  -1   2   5     2259.53     2297.09     94.05 o 
   0   2   5    15615.48    15524.11    202.10 o 
   1   2   5      566.44      546.30     59.21 o 
   2   2   5      423.89      414.06     57.02 o 
   3   2   5      941.54      965.73     74.18 o 
   4   2   5      229.48      150.18     71.68 o 
   5   2   5     4529.71     4640.07    143.80 o 
   6   2   5       96.80      131.08     61.32 o 
   7   2   5     2652.76     2892.77    132.13 o 
   8   2   5      916.48      984.57     93.93 o 
   9   2   5     3211.68     3303.80    156.47 o 
  10   2   5       20.12      112.52     84.17 o 
  11   2   5     5610.73     5394.63    222.12 o 
  12   2   5       18.39       31.84     87.55 o 
  13   2   5      696.86      697.56    108.88 o 
  14   2   5     1794.05     1786.34    139.52 o 
  15   2   5     1277.94     1256.57    123.34 o 
  16   2   5     1318.11     1047.93    127.12 o 
  17   2   5       99.81       34.92    101.66 o 
  18   2   5        0.73      -48.68    103.96 o 
  19   2   5        9.09      -92.52    113.73 o 
  20   2   5       28.43      155.40    175.02 o 
  21   2   5       94.61      200.47    186.93 o 
 -21   3   5       11.03     -166.49    199.90 o 
 -20   3   5        3.04       -2.16    146.20 o 
 -19   3   5     1047.06     1301.38    226.50 o 
 -18   3   5      187.29       -3.54    184.80 o 
 -17   3   5      564.71      568.96    180.75 o 
 -16   3   5      127.92      154.96    135.72 o 
 -15   3   5       94.99       61.31    162.03 o 
 -14   3   5      111.33       71.67     96.64 o 
 -13   3   5     1891.14     1893.13    138.12 o 
 -12   3   5      525.36      504.85    111.18 o 
 -11   3   5      527.53      502.34     75.83 o 
 -10   3   5      397.89      401.78     77.65 o 
  -9   3   5     5651.58     5690.70    189.68 o 
  -8   3   5     2173.25     2243.27     88.56 o 
  -7   3   5     3238.28     2984.61    142.95 o 
  -6   3   5       31.26       -0.09     51.08 o 
  -5   3   5     9378.85     9180.20    150.89 o 
  -4   3   5      782.34      670.57     86.10 o 
  -3   3   5     4830.88     4792.72    128.09 o 
  -2   3   5     2135.73     2017.99     77.35 o 
  -1   3   5      915.27      669.22    100.31 o 
   0   3   5    19114.93    20006.72    400.29 o 
   1   3   5     5301.75     5158.95    219.45 o 
   2   3   5      128.65        6.59    103.10 o 
   3   3   5       48.50       40.88     45.84 o 
   4   3   5     2488.33     2523.37    100.91 o 
   5   3   5    11698.70    12399.85    373.92 o 
   6   3   5      617.56      591.04     81.18 o 
   7   3   5      157.63      134.49     76.11 o 
   8   3   5     3522.93     3826.45    159.66 o 
   9   3   5     5900.65     6157.35    241.87 o 
  10   3   5      937.11      990.75    115.75 o 
  11   3   5     2748.31     2761.37    162.32 o 
  12   3   5      687.16      857.13    110.01 o 
  13   3   5      247.94      272.11    112.49 o 
  14   3   5       55.97      187.17    113.92 o 
  15   3   5      892.98      802.88    135.94 o 
  16   3   5      146.19      340.53    116.17 o 
  17   3   5       17.67       24.09    100.24 o 
  18   3   5     1463.02     1584.48    143.72 o 
  19   3   5       45.17       22.02    140.14 o 
  20   3   5       61.57       15.78    174.72 o 
  21   3   5        5.53       31.45    151.37 o 
 -21   4   5        0.22      213.11    223.03 o 
 -20   4   5      106.74      179.25    180.75 o 
 -19   4   5      131.19      -45.42    161.13 o 
 -18   4   5      440.35      394.90    206.12 o 
 -17   4   5     1684.44     1890.39    248.88 o 
 -16   4   5       31.36      -48.95    194.59 o 
 -15   4   5      478.33      563.78    196.59 o 
 -14   4   5      653.71      844.79    129.57 o 
 -13   4   5       31.02       44.88     89.12 o 
 -12   4   5      653.51      754.72    115.29 o 
 -11   4   5        3.74      122.06    105.31 o 
 -10   4   5     1565.28     1545.12     93.78 o 
  -9   4   5     2547.55     2521.85     92.64 o 
  -8   4   5     2103.54     2058.62     84.91 o 
  -7   4   5     3109.34     3098.04     98.03 o 
  -6   4   5     1592.64     1439.32     73.35 o 
  -5   4   5      540.74      531.99     58.63 o 
  -4   4   5     8230.50     8192.17    138.26 o 
  -3   4   5     2295.96     2361.48    128.59 o 
  -2   4   5     4288.67     4166.54    188.59 o 
  -1   4   5       13.63      -15.71     83.37 o 
   0   4   5     5266.87     4877.58    211.76 o 
   1   4   5     1885.29     1691.80    150.15 o 
   2   4   5     1862.74     1788.94    150.84 o 
   3   4   5     8101.03     7430.26    848.55 o 
   4   4   5     2641.83     2316.37    158.53 o 
   5   4   5     5110.23     4632.57    216.05 o 
   6   4   5     9935.35    10367.81    222.58 o 
   7   4   5        1.56       -5.58     67.58 o 
   8   4   5     1258.40     1321.61    109.48 o 
   9   4   5      116.77        4.35     77.55 o 
  10   4   5      166.74       78.44     78.75 o 
  11   4   5      113.89      122.47     90.03 o 
  12   4   5       22.51       79.72    102.17 o 
  13   4   5      859.15      775.86    115.02 o 
  14   4   5      495.59      821.40    136.46 o 
  15   4   5      568.10      402.33    122.66 o 
  16   4   5      927.78      661.40    143.55 o 
  17   4   5      463.94      359.93    133.98 o 
  18   4   5       19.52      -27.78    120.28 o 
  19   4   5       11.08      -66.99    158.70 o 
  20   4   5       46.70        7.18    240.85 o 
  21   4   5       65.34      240.05    273.55 o 
 -20   5   5      725.41      462.56    340.54 o 
 -19   5   5      494.69      329.37    260.79 o 
 -18   5   5      314.60      317.17    197.35 o 
 -17   5   5       10.58       36.72    181.80 o 
 -16   5   5      149.00       18.73    185.82 o 
 -15   5   5      822.35     1035.97    237.26 o 
 -14   5   5      865.00      759.28    173.06 o 
 -13   5   5      662.75      593.61    132.19 o 
 -12   5   5     9437.71    10058.25    369.00 o 
 -11   5   5      332.90      203.16    103.05 o 
 -10   5   5     6688.94     6519.78    394.40 o 
  -9   5   5      750.61      721.10    112.35 o 
  -8   5   5      394.22      456.11    101.20 o 
  -7   5   5      715.39      723.09     89.20 o 
  -6   5   5     1685.16     1674.30     89.95 o 
  -5   5   5       14.60       15.11     59.30 o 
  -4   5   5     1428.61     1366.74     81.85 o 
  -3   5   5      222.10      173.04     78.85 o 
  -2   5   5     6236.18     6139.97    233.36 o 
  -1   5   5     1963.83     1890.31    153.29 o 
   0   5   5      325.11      238.36    104.76 o 
   1   5   5     1488.44     1325.57    154.99 o 
   2   5   5      334.90      267.17    124.72 o 
   3   5   5     5380.12     5268.72    232.20 o 
   4   5   5      469.63      371.36    117.67 o 
   5   5   5     1642.62     1557.54    158.09 o 
   6   5   5     2351.27     2192.91    180.71 o 
   7   5   5        8.82       36.54    105.38 o 
   8   5   5     5101.23     5175.11    259.61 o 
   9   5   5      242.02      202.31    108.89 o 
  10   5   5     1095.91      983.55    144.89 o 
  11   5   5     2123.59     2202.08    184.96 o 
  12   5   5      208.26       46.54    139.10 o 
  13   5   5      469.14      316.42    153.63 o 
  14   5   5       78.26       54.70     99.95 o 
  15   5   5      165.96       74.54    123.43 o 
  16   5   5     1186.23     1297.58    175.55 o 
  17   5   5       69.77      -22.90    114.38 o 
  18   5   5      719.30      791.13    156.92 o 
  19   5   5      191.99      215.33    191.40 o 
  20   5   5        0.88       -7.98    233.67 o 
 -19   6   5      114.29      142.75    246.43 o 
 -18   6   5      425.47      222.51    250.42 o 
 -17   6   5      710.86      822.23    346.92 o 
 -16   6   5        9.72       43.07    307.84 o 
 -14   6   5       98.95      226.49    226.49 o 
 -13   6   5       21.73      101.73    132.40 o 
 -12   6   5       14.36     -110.52    109.42 o 
 -11   6   5     1011.51      943.25    152.48 o 
 -10   6   5      628.96      755.69    165.76 o 
  -9   6   5      665.79      567.28     90.02 o 
  -8   6   5       88.20      148.27    101.68 o 
  -7   6   5     6737.91     6616.88    229.50 o 
  -6   6   5      145.93      102.01     66.57 o 
  -5   6   5     3146.70     3280.00    155.66 o 
  -4   6   5      422.85      312.68     89.02 o 
  -3   6   5      394.85      323.77     96.13 o 
  -2   6   5     6759.66     6692.37    240.50 o 
  -1   6   5       83.43        5.24    101.06 o 
   0   6   5     1849.26     1765.91    164.06 o 
   1   6   5     4556.41     4395.53    459.37 o 
   2   6   5     1119.59     1186.61    138.92 o 
   3   6   5    20510.20    19591.29   1527.63 o 
   4   6   5      115.08      145.90    101.38 o 
   5   6   5     1412.28     1314.84    158.95 o 
   6   6   5     6250.74     6128.60    564.24 o 
   7   6   5      121.37       64.20    120.46 o 
   8   6   5     1723.27     1642.09    168.61 o 
   9   6   5     1503.91     1537.51    164.22 o 
  10   6   5      490.14      610.29    148.01 o 
  11   6   5     3351.81     3487.07    247.87 o 
  12   6   5        4.37      -21.04    118.66 o 
  13   6   5        7.95       34.62    107.35 o 
  14   6   5       84.50      252.53    136.77 o 
  15   6   5      395.25      223.48    142.11 o 
  16   6   5      528.33      699.42    255.20 o 
  17   6   5        0.47      -49.61    101.13 o 
  18   6   5      136.49       92.46    129.73 o 
  19   6   5       31.28       69.38    234.47 o 
 -18   7   5      751.62      866.10    301.46 o 
 -17   7   5       37.95      -64.60    208.95 o 
 -16   7   5       37.80     -141.96    200.97 o 
 -15   7   5       38.79      111.65    224.90 o 
 -14   7   5      241.08      402.74    307.04 o 
 -13   7   5      395.29      244.91    148.74 o 
 -12   7   5      718.02      557.55    165.37 o 
 -11   7   5        6.74       -8.55    144.99 o 
 -10   7   5     1121.35     1255.83    171.63 o 
  -9   7   5      255.07      274.06     89.51 o 
  -8   7   5      298.38      253.53     87.71 o 
  -7   7   5        1.19       -6.07     98.58 o 
  -6   7   5      137.45       83.46     88.55 o 
  -5   7   5     2479.53     2357.34    139.22 o 
  -4   7   5     1841.12     1690.04    124.41 o 
  -3   7   5     1259.10     1171.31    115.63 o 
  -2   7   5     8018.65     7533.65    318.34 o 
  -1   7   5      296.41      335.82    110.25 o 
   0   7   5      969.47     1103.75    195.39 o 
   1   7   5        0.67      -55.20     97.49 o 
   2   7   5      284.22      143.49    100.18 o 
   3   7   5      960.54      860.93    132.53 o 
   4   7   5      503.36      465.95    136.71 o 
   5   7   5     2599.17     2374.41    200.47 o 
   6   7   5     4549.50     4698.87    260.76 o 
   7   7   5       32.24       45.67    157.51 o 
   8   7   5     5339.04     5384.15    281.14 o 
   9   7   5      281.21      282.04    119.53 o 
  10   7   5       24.19       -8.79    145.97 o 
  11   7   5      788.92      716.90    184.22 o 
  12   7   5      103.09      114.72    133.59 o 
  13   7   5     1548.13     1661.56    208.06 o 
  14   7   5      277.38      317.06    139.32 o 
  15   7   5       42.78      115.26    125.96 o 
  16   7   5      554.80      327.87    127.42 o 
  17   7   5        8.02      -63.23    114.84 o 
  18   7   5       25.57       81.30    125.58 o 
 -17   8   5      164.38      188.21    244.84 o 
 -16   8   5       11.39      -18.34    220.11 o 
 -15   8   5     1186.39     1075.04    311.03 o 
 -14   8   5        1.08     -164.29    281.52 o 
 -13   8   5      806.01      945.05    285.51 o 
 -12   8   5       22.65      -26.88    113.30 o 
 -11   8   5      432.63      395.14    161.25 o 
 -10   8   5      643.55      666.83    160.57 o 
  -9   8   5      182.38      279.89    127.89 o 
  -8   8   5       12.31      -16.72     86.34 o 
  -7   8   5      759.59      681.91     86.89 o 
  -6   8   5       22.70       73.55     77.92 o 
  -5   8   5     1635.46     1509.79    120.54 o 
  -4   8   5       95.10      172.80    111.39 o 
  -3   8   5      964.81      874.99    136.69 o 
  -2   8   5      508.10      581.67    151.58 o 
  -1   8   5      827.18      939.24    115.52 o 
   0   8   5     1829.48     1758.06    143.49 o 
   1   8   5      803.01      691.56    152.11 o 
   2   8   5      544.16      639.80    129.25 o 
   3   8   5      276.56      109.85    142.21 o 
   4   8   5        0.29      -76.07    137.64 o 
   5   8   5      431.45      334.89    153.88 o 
   6   8   5      308.68      297.72    140.95 o 
   7   8   5      117.98      270.09    119.35 o 
   8   8   5     1249.59     1138.94    166.29 o 
   9   8   5     1723.92     1510.50    171.97 o 
  10   8   5      211.09      318.94    159.12 o 
  11   8   5     2306.81     1960.66    218.89 o 
  12   8   5       75.21      110.86    133.69 o 
  13   8   5     1045.67      802.48    167.25 o 
  14   8   5      167.32      244.16    145.89 o 
  15   8   5      180.78       44.31    138.37 o 
  16   8   5      328.13      253.53    124.09 o 
  17   8   5       43.30       -9.14    136.25 o 
 -15   9   5      179.56      276.74    243.24 o 
 -14   9   5       51.43      245.63    307.04 o 
 -13   9   5      117.41       71.78    227.29 o 
 -12   9   5       70.08      257.60    240.05 o 
 -11   9   5       40.13       92.85    155.18 o 
 -10   9   5      923.28      748.86    327.78 o 
  -9   9   5      194.40      259.72     89.72 o 
  -8   9   5     2575.69     2721.19    157.13 o 
  -7   9   5      164.15      234.47     90.29 o 
  -6   9   5     2665.85     2801.33    188.67 o 
  -5   9   5      593.78      480.07    110.36 o 
  -4   9   5     1584.93     1512.49    118.03 o 
  -3   9   5      195.47       99.65     94.50 o 
  -2   9   5     1157.38     1006.68    152.88 o 
  -1   9   5       31.66       55.48    104.21 o 
   0   9   5     1402.33     1427.79    134.04 o 
   1   9   5      174.15      173.68    117.04 o 
   2   9   5     1194.77     1589.90    173.69 o 
   3   9   5        2.63       13.54    126.01 o 
   4   9   5      572.24      690.04    171.41 o 
   5   9   5      301.81      302.14    144.03 o 
   6   9   5       11.74      -16.75    117.18 o 
   7   9   5     1421.25     1131.02    162.55 o 
   8   9   5       27.62        4.58    134.27 o 
   9   9   5      693.05      690.41    157.64 o 
  10   9   5       11.13      157.73    143.41 o 
  11   9   5       31.16       62.21    139.42 o 
  12   9   5      893.19      797.82    175.96 o 
  13   9   5      204.00      123.23    147.77 o 
  14   9   5      421.88      417.26    200.97 o 
  15   9   5      752.52      757.89    176.05 o 
 -13  10   5      821.84      823.03    296.67 o 
 -12  10   5      408.34      399.55    336.55 o 
 -11  10   5     2972.27     2926.06    468.94 o 
 -10  10   5      681.97      803.25    185.62 o 
  -9  10   5      630.22      532.02    164.36 o 
  -8  10   5      414.97      277.46    125.84 o 
  -7  10   5       74.27       37.28     89.27 o 
  -6  10   5       28.68      -21.17     96.36 o 
  -5  10   5      154.04      142.05     91.80 o 
  -4  10   5       87.55       31.72    115.68 o 
  -3  10   5     3734.14     3697.03    231.26 o 
  -2  10   5      283.20      238.63    107.03 o 
  -1  10   5     3591.59     3689.13    239.28 o 
   0  10   5       16.54      213.72    155.37 o 
   1  10   5       79.56      111.93    139.24 o 
   2  10   5     1836.32     1715.74    226.49 o 
   3  10   5      977.81      923.61    171.86 o 
   4  10   5      956.93     1158.60    192.14 o 
   5  10   5       96.55       62.55    155.07 o 
   6  10   5        1.45       54.01    138.36 o 
   7  10   5     1993.47     2227.45    358.88 o 
   8  10   5        2.91       74.88    154.61 o 
   9  10   5      278.97      121.45    130.28 o 
  10  10   5      835.99      950.89    193.52 o 
  11  10   5       15.36      111.17    157.48 o 
  12  10   5     1139.22     1256.85    250.82 o 
  13  10   5      334.89      357.18    176.04 o 
 -11  11   5       62.93     -172.26    298.27 o 
 -10  11   5       83.65      -82.94    232.87 o 
  -9  11   5      213.96      348.82    148.76 o 
  -8  11   5     2003.03     2058.59    607.49 o 
  -7  11   5      150.13        3.37    162.26 o 
  -6  11   5     3051.95     3038.19    357.98 o 
  -5  11   5       22.82      -73.37    141.54 o 
  -4  11   5        4.26       34.22    116.44 o 
  -3  11   5       51.93       79.14    125.33 o 
  -2  11   5     1056.94      827.48    167.19 o 
  -1  11   5        4.57       -2.16    129.99 o 
   0  11   5      305.15      207.01    163.05 o 
   1  11   5       32.15     -129.54    142.36 o 
   2  11   5     3088.53     2977.35    246.84 o 
   3  11   5       13.28      -44.35    149.13 o 
   4  11   5      918.18      955.81    184.28 o 
   5  11   5       96.80       84.85    156.66 o 
   6  11   5        8.45       53.68    119.92 o 
   7  11   5      709.63      472.81    200.18 o 
   8  11   5       10.06       30.63    112.04 o 
   9  11   5      754.36      751.06    226.89 o 
  10  11   5      142.51      223.01    129.46 o 
  11  11   5        1.65      -85.85    114.97 o 
  -7  12   5      145.91      172.16    126.46 o 
  -6  12   5       27.51        8.50    123.40 o 
  -5  12   5        1.54     -131.31    147.68 o 
  -4  12   5        4.22      -63.88    104.36 o 
  -3  12   5     1602.46     1512.59    183.94 o 
  -2  12   5        1.26       31.59    146.35 o 
  -1  12   5     1565.41     1693.59    205.38 o 
   0  12   5      241.77      328.37    192.14 o 
   1  12   5       28.69      -84.78    234.47 o 
   2  12   5      726.18      726.91    171.66 o 
   3  12   5      147.17      106.37    142.50 o 
   4  12   5       96.14      -58.19    132.90 o 
   5  12   5      307.26      354.04    155.93 o 
   6  12   5       86.28      235.65    204.04 o 
   7  12   5      938.55     1264.47    242.37 o 
 -21   0   6       47.41     -121.22    319.00 o 
 -20   0   6     1176.19     1410.00    384.40 o 
 -19   0   6        0.96      168.27    295.08 o 
 -18   0   6     1039.98     1138.84    342.93 o 
 -17   0   6       59.19       25.52    194.59 o 
 -16   0   6      493.52      420.29    270.36 o 
 -15   0   6       26.15      -22.33    227.29 o 
 -14   0   6       37.21      186.82    127.62 o 
 -13   0   6        8.29      114.99    103.82 o 
 -12   0   6     6013.33     6097.71    255.55 o 
 -11   0   6       11.64      137.91     97.58 o 
 -10   0   6    16233.92    16486.65    396.02 o 
  -9   0   6     6373.16     6132.35    250.77 o 
  -8   0   6     6470.50     6607.58    244.61 o 
  -7   0   6     2705.58     2772.27    123.91 o 
  -6   0   6       62.52       47.62     64.95 o 
  -5   0   6     2415.66     2335.99    127.71 o 
  -4   0   6       14.91      -74.98     78.17 o 
  -3   0   6        7.87      -29.42     80.67 o 
  -2   0   6       84.31       99.97     86.61 o 
  -1   0   6     8632.69     9038.26    296.67 o 
   0   0   6      485.64      378.01     96.41 o 
   1   0   6     2215.18     2167.60    144.87 o 
   2   0   6     4197.31     4435.07    187.57 o 
   3   0   6    43808.27    44569.64    780.76 o 
   4   0   6       37.66       71.99     87.64 o 
   5   0   6    10303.53    10757.65    328.57 o 
   6   0   6      198.73      290.79     99.26 o 
   7   0   6     1176.71     1241.50    144.55 o 
   8   0   6     8279.71     8167.01    361.27 o 
   9   0   6     8860.42     9193.40    307.17 o 
  10   0   6     7712.44     8028.75    300.86 o 
  11   0   6       49.62      126.59     97.44 o 
  12   0   6     2281.85     2502.29    190.79 o 
  13   0   6      731.63      945.71    159.10 o 
  14   0   6     3059.76     3100.07    242.06 o 
  15   0   6      110.07       67.99    106.96 o 
  16   0   6     1432.95     1397.34    196.75 o 
  17   0   6      707.60      972.47    307.04 o 
  18   0   6      813.02      952.50    196.59 o 
  19   0   6        4.55      -62.03    148.64 o 
  20   0   6       22.81       49.45    244.04 o 
  21   0   6       13.40      279.13    275.14 o 
 -21   1   6      323.05      357.28    256.00 o 
 -20   1   6       42.57       38.83    172.61 o 
 -19   1   6       71.26       84.78    153.96 o 
 -18   1   6        0.01      -36.69    270.36 o 
 -17   1   6      166.56      -32.61    151.04 o 
 -16   1   6      100.99      233.99    178.80 o 
 -15   1   6     3073.73     3264.31    229.12 o 
 -14   1   6      171.16      107.44     85.71 o 
 -13   1   6     4489.32     4711.82    190.97 o 
 -12   1   6      697.73      617.30     84.80 o 
 -11   1   6      234.75      160.86     66.85 o 
 -10   1   6     1524.23     1555.43    104.40 o 
  -9   1   6      124.87      160.33     74.68 o 
  -8   1   6     1194.62     1047.23    101.05 o 
  -7   1   6     3869.50     3818.27    105.05 o 
  -6   1   6     7999.35     8251.89    148.21 o 
  -5   1   6    10625.49    10814.77    166.92 o 
  -4   1   6     2500.49     2453.23    122.45 o 
  -3   1   6      771.21      790.86     86.33 o 
  -2   1   6     1779.49     1643.00    101.37 o 
  -1   1   6      293.24      340.71     73.95 o 
   0   1   6     6197.18     6265.04    231.28 o 
   1   1   6     3360.62     3278.15    126.93 o 
   2   1   6      294.58      271.23     69.30 o 
   3   1   6     8694.58     8738.79    199.17 o 
   4   1   6     1382.27     1321.41     99.08 o 
   5   1   6     3850.07     3909.61    151.77 o 
   6   1   6      434.98      605.44     95.57 o 
   7   1   6     4882.90     4855.59    174.20 o 
   8   1   6     1889.34     2031.05    129.29 o 
   9   1   6     3273.57     3371.67    146.91 o 
  10   1   6       62.36       22.74     83.62 o 
  11   1   6     1558.04     1589.37    126.33 o 
  12   1   6      704.05      715.79    101.68 o 
  13   1   6     2132.67     2165.06    145.10 o 
  14   1   6      468.15      461.35    104.80 o 
  15   1   6      904.44      992.51    126.00 o 
  16   1   6      347.82      408.92    100.59 o 
  17   1   6      245.25      190.40    111.51 o 
  18   1   6      833.99      887.29    135.84 o 
  19   1   6      232.54      299.60    105.65 o 
  20   1   6      129.30       25.49    150.73 o 
  21   1   6       11.01      263.84    221.31 o 
 -21   2   6      175.61       44.23    218.79 o 
 -20   2   6       86.38      226.16    183.94 o 
 -19   2   6       29.25      -61.28    163.79 o 
 -18   2   6      280.90      411.97    207.34 o 
 -17   2   6       59.50       55.39    159.30 o 
 -16   2   6      692.75      482.80    190.30 o 
 -15   2   6      548.01      451.65    117.94 o 
 -14   2   6      194.17      217.46    104.60 o 
 -13   2   6       22.95      -12.06     71.74 o 
 -12   2   6      500.75      437.59     82.27 o 
 -11   2   6      478.76      392.65     74.27 o 
 -10   2   6     3236.30     3402.73    143.24 o 
  -9   2   6      166.46      143.96     70.86 o 
  -8   2   6     4884.62     4821.08    123.51 o 
  -7   2   6      299.47      265.11     57.79 o 
  -6   2   6      932.67      809.29     69.98 o 
  -5   2   6       17.85      -11.45     54.54 o 
  -4   2   6      900.81      956.70     92.94 o 
  -3   2   6     1621.06     1560.82     98.66 o 
  -2   2   6     5726.51     5906.07    156.33 o 
  -1   2   6     1738.43     1761.62     96.06 o 
   0   2   6    11387.46    11055.21    193.32 o 
   1   2   6      312.67      170.64     62.57 o 
   2   2   6     8077.75     8504.35    178.88 o 
   3   2   6     1541.57     1519.72     94.50 o 
   4   2   6     1578.51     1507.46     99.00 o 
   5   2   6     1383.23     1304.90    102.85 o 
   6   2   6     1221.70     1392.65    103.32 o 
   7   2   6       37.97       62.95     71.62 o 
   8   2   6     2615.65     2708.76    150.92 o 
   9   2   6      671.86      561.48     96.21 o 
  10   2   6     2999.84     3084.14    157.38 o 
  11   2   6      670.43      675.37    116.53 o 
  12   2   6     1764.60     1870.67    147.15 o 
  13   2   6     1259.76     1250.30    142.98 o 
  14   2   6      217.20      143.25     96.27 o 
  15   2   6      311.82      265.22    100.35 o 
  16   2   6        4.65      -58.06     86.14 o 
  17   2   6       38.98       60.89     99.71 o 
  18   2   6       95.10      144.91    113.73 o 
  19   2   6       22.12       65.79    114.22 o 
  20   2   6      332.35      573.16    173.26 o 
  21   2   6       56.42       29.73    181.63 o 
 -20   3   6       22.30     -133.74    166.52 o 
 -19   3   6      314.71      418.65    221.82 o 
 -18   3   6      336.07      445.05    182.38 o 
 -17   3   6      357.36      449.97    192.74 o 
 -16   3   6      744.62      605.28    193.89 o 
 -15   3   6      233.82      187.01    128.11 o 
 -14   3   6       23.86      100.70    106.53 o 
 -13   3   6      725.70      822.38    124.81 o 
 -12   3   6       89.71       89.92     81.04 o 
 -11   3   6     2279.67     2356.11    124.55 o 
 -10   3   6       29.98      -30.63     75.54 o 
  -9   3   6     1105.64     1140.80     95.49 o 
  -8   3   6       69.79       58.31     55.88 o 
  -7   3   6       12.78       36.42     56.51 o 
  -6   3   6       73.21       98.62     56.15 o 
  -5   3   6     1892.64     1768.54     86.39 o 
  -4   3   6      675.90      655.82     74.86 o 
  -3   3   6    13634.79    12706.37    493.66 o 
  -2   3   6     1578.70     1463.71    139.42 o 
  -1   3   6     9904.51    10342.06    302.86 o 
   0   3   6       52.76      -55.36    112.05 o 
   1   3   6       91.68       34.17    112.36 o 
   2   3   6     1501.41     1267.44    144.48 o 
   3   3   6      558.68      521.24    108.87 o 
   4   3   6      234.90      213.36    126.04 o 
   5   3   6     3900.34     3885.61    224.78 o 
   6   3   6      111.65      -10.78    122.95 o 
   7   3   6     2809.02     2706.74    203.01 o 
   8   3   6      414.49      449.04    118.08 o 
   9   3   6      220.35      292.37    146.46 o 
  10   3   6      287.96      428.76    149.61 o 
  11   3   6       95.16       79.64    106.40 o 
  12   3   6      143.78      342.12    151.18 o 
  13   3   6      152.37      140.41    112.51 o 
  14   3   6       36.15      113.53    114.58 o 
  15   3   6      988.23     1285.44    181.03 o 
  16   3   6      113.67       70.30    180.24 o 
  17   3   6      743.42     6592.57   4240.76 o 
  18   3   6       21.00       72.32    109.72 o 
  19   3   6      164.33        0.39    116.64 o 
  20   3   6       22.57      136.37    264.77 o 
 -20   4   6       21.73     -260.79    311.83 o 
 -19   4   6        3.10       45.46    234.47 o 
 -18   4   6      500.85      679.48    279.93 o 
 -17   4   6        4.06      -75.76    292.69 o 
 -16   4   6      957.73     1205.84    359.68 o 
 -15   4   6      161.37      134.39    136.39 o 
 -14   4   6      999.83     1044.60    154.95 o 
 -13   4   6      395.35      542.58    146.80 o 
 -12   4   6      156.89      163.93    128.71 o 
 -11   4   6      284.63      274.29     88.56 o 
 -10   4   6      158.73       94.52     87.92 o 
  -9   4   6     2071.95     1971.24    135.03 o 
  -8   4   6     1862.85     1840.03     98.24 o 
  -7   4   6     5087.47     5082.92    146.52 o 
  -6   4   6     5270.29     5301.40    152.34 o 
  -5   4   6       91.49      -10.36     66.30 o 
  -4   4   6      226.21      251.34     82.13 o 
  -3   4   6      598.12      653.89    126.57 o 
  -2   4   6      642.36      514.94    100.47 o 
  -1   4   6     1146.95     1159.54    139.89 o 
   0   4   6     3929.73     4000.51    209.15 o 
   1   4   6      267.40       69.68     85.69 o 
   2   4   6     3207.67     3070.47    215.33 o 
   3   4   6     3691.09     3643.64    225.29 o 
   4   4   6     3076.39     3305.59    221.90 o 
   5   4   6     3628.78     3523.55    211.98 o 
   6   4   6      212.30      247.64    121.80 o 
   7   4   6       10.11       65.82    117.65 o 
   8   4   6        6.50      -72.43     93.85 o 
   9   4   6     1461.06     1578.90    180.86 o 
  10   4   6      494.38      512.52    126.44 o 
  11   4   6        5.74      180.40    130.30 o 
  12   4   6     1142.02     1196.70    174.50 o 
  13   4   6      159.31      134.53    122.58 o 
  14   4   6       41.83     -183.31    138.71 o 
  15   4   6      122.17      219.00    128.33 o 
  16   4   6      585.60      272.89    132.35 o 
  17   4   6      740.67      931.94    207.75 o 
  18   4   6      427.75      480.17    152.80 o 
  19   4   6       10.80       86.34    128.03 o 
  20   4   6      644.10      594.15    236.86 o 
 -19   5   6     1148.25     1067.87    333.36 o 
 -18   5   6        0.52      209.75    341.33 o 
 -17   5   6      218.08       -7.98    309.43 o 
 -16   5   6      144.24      170.67    322.99 o 
 -15   5   6      167.82      312.15    180.26 o 
 -14   5   6       13.08      -66.20    111.62 o 
 -13   5   6        5.45      -86.56    117.12 o 
 -12   5   6       61.03       56.64    124.81 o 
 -11   5   6     1853.78     1859.36    212.81 o 
 -10   5   6       21.31       -4.34    153.29 o 
  -9   5   6     2185.54     2354.37    282.72 o 
  -8   5   6      121.39       61.95     89.53 o 
  -7   5   6       64.67       78.67     84.18 o 
  -6   5   6     1464.59     1307.92    145.12 o 
  -5   5   6       60.29       22.33     89.12 o 
  -4   5   6      950.11      891.70     87.47 o 
  -3   5   6     3673.85     3494.38    174.49 o 
  -2   5   6       11.63       -1.86     99.81 o 
  -1   5   6    11841.57    12216.33    380.01 o 
   0   5   6     1716.50     1544.53    170.35 o 
   1   5   6      691.85      764.17    128.00 o 
   2   5   6      171.76       87.18    111.08 o 
   3   5   6       15.43      109.55    109.73 o 
   4   5   6      376.35      407.94    116.79 o 
   5   5   6     1902.28     2091.97    202.36 o 
   6   5   6       15.28       -3.13    115.91 o 
   7   5   6     1054.88     1055.61    161.53 o 
   8   5   6      173.01      162.99    126.92 o 
   9   5   6       22.12      -31.39    138.64 o 
  10   5   6       21.41       43.41    125.36 o 
  11   5   6      117.72      106.87    146.41 o 
  12   5   6      179.71      217.11    120.88 o 
  13   5   6      136.08      245.63    159.25 o 
  14   5   6      409.86      462.96    156.82 o 
  15   5   6      429.96      413.44    167.65 o 
  16   5   6        5.63       49.91    122.65 o 
  17   5   6      346.40      266.56    159.18 o 
  18   5   6       33.14       15.96    133.42 o 
  19   5   6       15.11        9.24    130.87 o 
 -18   6   6      153.57      122.02    335.75 o 
 -17   6   6       15.07      -90.92    307.04 o 
 -16   6   6       17.05      160.30    295.88 o 
 -15   6   6       69.03       -6.38    288.70 o 
 -14   6   6      456.62      431.53    137.78 o 
 -13   6   6      310.83      192.83    137.17 o 
 -12   6   6       31.57      130.46    117.32 o 
 -11   6   6      134.13       64.33    116.88 o 
 -10   6   6      236.11      153.54    128.45 o 
  -9   6   6      204.93      106.35    141.53 o 
  -8   6   6       57.80      -88.92     77.40 o 
  -7   6   6      116.49       26.04     94.29 o 
  -6   6   6     2817.40     2696.61    153.19 o 
  -5   6   6      378.46      304.45     98.64 o 
  -4   6   6     3338.20     3503.18    174.62 o 
  -3   6   6      934.52      958.77    106.58 o 
  -2   6   6     1199.61     1376.38    164.49 o 
  -1   6   6     1782.89     1681.06    178.94 o 
   0   6   6      391.04      326.98    172.26 o 
   1   6   6       73.42      -34.69    114.47 o 
   2   6   6      123.81      123.64    122.63 o 
   3   6   6     2059.82     1884.93    183.40 o 
   4   6   6     2729.51     2480.62    201.91 o 
   5   6   6       32.29       64.20    114.19 o 
   6   6   6     1319.17     1496.90    195.39 o 
   7   6   6      882.22      871.95    159.50 o 
   8   6   6       89.66      223.49    152.67 o 
   9   6   6     2077.98     2046.42    201.48 o 
  10   6   6        2.20       45.02    110.56 o 
  11   6   6        0.58      -63.30    134.78 o 
  12   6   6      229.08      338.33    128.16 o 
  13   6   6       48.87       27.08    109.71 o 
  14   6   6       68.71      104.47    153.87 o 
  15   6   6        3.05      -38.01    108.42 o 
  16   6   6      243.65      203.33    137.43 o 
  17   6   6      155.48      154.11    164.69 o 
  18   6   6       12.29      -44.70    125.15 o 
 -17   7   6      239.32      190.60    252.01 o 
 -16   7   6      391.36      304.65    256.80 o 
 -15   7   6       16.42      201.77    311.83 o 
 -14   7   6        2.09       35.95    180.24 o 
 -13   7   6       12.25      -47.62    154.46 o 
 -12   7   6      707.69      767.57    170.16 o 
 -11   7   6       91.21       23.57    140.20 o 
 -10   7   6      434.99      464.19    156.33 o 
  -9   7   6     1045.90      944.74    206.56 o 
  -8   7   6       83.90       94.45    100.23 o 
  -7   7   6     1230.93     1377.40    133.01 o 
  -6   7   6      223.37      220.67     92.12 o 
  -5   7   6        3.25      -19.30     77.72 o 
  -4   7   6       69.38       63.25     88.63 o 
  -3   7   6     1121.01     1142.90    120.42 o 
  -2   7   6      601.80      585.22    116.88 o 
  -1   7   6       74.50       30.94    135.73 o 
   0   7   6      117.90        5.89    122.24 o 
   1   7   6     2052.14     2109.51    183.68 o 
   2   7   6      645.87      772.51    151.98 o 
   3   7   6      141.17      275.46    153.30 o 
   4   7   6      312.20      369.86    130.22 o 
   5   7   6      570.85      409.47    134.71 o 
   6   7   6        7.55      111.48    134.20 o 
   7   7   6      127.15      274.68    123.19 o 
   8   7   6       11.45        5.58    189.81 o 
   9   7   6     1445.57     1546.09    182.23 o 
  10   7   6      212.51      232.91    143.55 o 
  11   7   6     2312.57     2306.29    226.72 o 
  12   7   6      112.46      266.62    163.29 o 
  13   7   6      548.46      500.21    150.60 o 
  14   7   6      282.93      134.63    135.14 o 
  15   7   6       18.99       16.87    158.96 o 
  16   7   6       11.36       70.82    116.34 o 
  17   7   6       13.01      -26.94    116.18 o 
 -16   8   6       23.37       37.48    233.67 o 
 -15   8   6       80.43     -121.22    210.54 o 
 -14   8   6      198.90      288.70    315.81 o 
 -13   8   6     1081.45     1035.71    165.09 o 
 -12   8   6      801.57      704.25    172.07 o 
 -11   8   6     1546.70     1464.23    374.83 o 
 -10   8   6      312.67      351.77    170.55 o 
  -9   8   6      480.51      519.73    163.36 o 
  -8   8   6      181.58      338.83    118.85 o 
  -7   8   6     2442.16     2393.23    163.20 o 
  -6   8   6       96.19      130.73    115.90 o 
  -5   8   6      122.42      100.06     86.60 o 
  -4   8   6     2782.52     2641.84    174.73 o 
  -3   8   6     3104.02     3092.41    175.97 o 
  -2   8   6      310.05      253.05     92.90 o 
  -1   8   6       98.68      105.59     96.66 o 
   0   8   6     1440.79     1414.68    192.24 o 
   1   8   6      158.87      116.18    138.28 o 
   2   8   6     1584.03     1430.91    195.00 o 
   3   8   6       43.46      182.74    129.22 o 
   4   8   6       39.63       98.27    112.94 o 
   5   8   6        1.25      -20.31    121.10 o 
   6   8   6     1063.50     1190.29    166.23 o 
   7   8   6        6.47      -42.49    150.22 o 
   8   8   6      553.53      384.83    134.09 o 
   9   8   6      109.83       75.88    155.18 o 
  10   8   6      178.86      200.25    146.46 o 
  11   8   6        0.13      -62.70    134.24 o 
  12   8   6      319.75      343.73    157.49 o 
  13   8   6       42.63      -67.97    138.23 o 
  14   8   6      157.88      108.43    148.86 o 
  15   8   6       33.61        0.80    115.22 o 
  16   8   6      417.90      252.60    117.12 o 
 -14   9   6       35.30      -48.65    298.27 o 
 -13   9   6       21.26      -21.93    119.90 o 
 -12   9   6      243.70      261.30    167.62 o 
 -11   9   6      150.35       18.19    160.99 o 
 -10   9   6       20.94      -27.59    112.56 o 
  -9   9   6      405.79      561.20    174.51 o 
  -8   9   6      612.52      572.04    165.78 o 
  -7   9   6     1501.07     1452.87    149.94 o 
  -6   9   6      143.91      149.74    122.05 o 
  -5   9   6        5.35       82.96    178.58 o 
  -4   9   6      430.07      465.54    110.53 o 
  -3   9   6     3184.03     2941.00    175.70 o 
  -2   9   6      700.11      800.21    122.23 o 
  -1   9   6     1253.29     1276.42    140.39 o 
   0   9   6       15.83       -0.92     98.17 o 
   1   9   6     1997.48     2043.68    204.53 o 
   2   9   6      970.68      833.86    170.73 o 
   3   9   6     1332.46     1206.55    186.01 o 
   4   9   6      366.39      376.57    144.79 o 
   5   9   6      443.03      459.72    157.31 o 
   6   9   6       29.79       43.59    138.31 o 
   7   9   6      241.26      263.77    137.72 o 
   8   9   6      209.13      199.65    147.49 o 
   9   9   6      473.89      500.98    142.72 o 
  10   9   6       61.57      110.68    161.72 o 
  11   9   6      200.70      188.79    168.95 o 
  12   9   6      113.84       41.22    162.31 o 
  13   9   6        3.71       88.74    163.80 o 
  14   9   6        4.57     -206.84    152.69 o 
 -12  10   6       38.28      178.31    161.17 o 
 -11  10   6      456.66      415.71    163.18 o 
 -10  10   6        3.61      -61.06    165.23 o 
  -9  10   6       37.55      -40.53    125.51 o 
  -8  10   6      208.30      132.07    116.76 o 
  -7  10   6      641.21      509.37    117.36 o 
  -6  10   6      693.86      592.95    140.34 o 
  -5  10   6      318.17      368.85    140.70 o 
  -4  10   6        3.37      -98.44    101.49 o 
  -3  10   6       60.36      113.42    104.63 o 
  -2  10   6       46.78      130.38    155.37 o 
  -1  10   6      257.39      202.13    160.32 o 
   0  10   6      279.33      242.47    130.61 o 
   1  10   6        1.36      -48.35    137.05 o 
   2  10   6      136.75      100.30    145.25 o 
   3  10   6       30.37      -65.54    120.02 o 
   4  10   6      100.60      109.28    125.10 o 
   5  10   6      115.34      166.47    129.48 o 
   6  10   6     1000.46      801.28    176.05 o 
   7  10   6      383.47      229.39    124.64 o 
   8  10   6      167.93       76.34    145.97 o 
   9  10   6       30.35      -48.16    114.94 o 
  10  10   6      120.15      201.05    157.58 o 
  11  10   6       24.17       63.62    150.43 o 
  12  10   6      173.69      141.24    154.11 o 
  -9  11   6        4.85       78.16    263.18 o 
  -8  11   6       27.85      -83.64    120.65 o 
  -7  11   6       57.48        5.09    151.49 o 
  -6  11   6      771.71      828.73    214.13 o 
  -5  11   6       39.13       79.32    127.98 o 
  -4  11   6      260.36       39.93    131.85 o 
  -3  11   6       12.54     -138.56    121.21 o 
  -2  11   6       89.65       71.19    177.49 o 
  -1  11   6       11.58      -42.97    125.65 o 
   0  11   6       15.21       74.35    162.41 o 
   1  11   6        1.36       71.10    136.31 o 
   2  11   6      118.37      128.06    138.40 o 
   3  11   6       79.24       57.26    151.14 o 
   4  11   6      267.32      397.42    269.16 o 
   5  11   6       30.79      164.40    147.14 o 
   6  11   6        0.07      -15.54    119.20 o 
   7  11   6      167.79      233.73    167.77 o 
   8  11   6      260.59      187.76    129.28 o 
   9  11   6       78.94      207.45    166.63 o 
  -3  12   6      107.45       63.49    146.91 o 
  -2  12   6       27.44      118.35    174.00 o 
  -1  12   6      244.26      374.89    198.80 o 
   0  12   6        0.12       29.73    171.49 o 
   1  12   6      195.58      101.16    154.00 o 
   2  12   6        7.09       54.24    152.36 o 
   3  12   6       93.57       64.96    162.66 o 
 -20   1   7        4.34      130.64    194.00 o 
 -19   1   7      131.89       72.41    210.56 o 
 -18   1   7       53.25      117.33    201.98 o 
 -17   1   7       34.57      369.67    205.82 o 
 -16   1   7      228.14      185.44    136.17 o 
 -15   1   7       47.81       28.51     95.64 o 
 -14   1   7        9.70      -50.47     93.41 o 
 -13   1   7      104.26       91.39     77.13 o 
 -12   1   7      259.23      129.05     89.56 o 
 -11   1   7      360.95      343.54     91.73 o 
 -10   1   7      359.98      386.28     90.56 o 
  -9   1   7       34.68      -32.70     74.72 o 
  -8   1   7       31.68        5.66     75.87 o 
  -7   1   7      200.80      143.99     56.45 o 
  -6   1   7      968.50      972.36     78.37 o 
  -5   1   7      614.49      525.49     64.69 o 
  -4   1   7      496.95      462.44     77.48 o 
  -3   1   7       59.34       -5.03     67.53 o 
  -2   1   7      803.35      795.28    103.02 o 
  -1   1   7     1704.04     1751.06    102.38 o 
   0   1   7     3218.18     3037.38    134.32 o 
   1   1   7      822.58      801.75     89.38 o 
   2   1   7      191.47      243.40     98.27 o 
   3   1   7      685.68      771.81     92.13 o 
   4   1   7     3441.14     3555.07    156.44 o 
   5   1   7      785.81      832.38     93.98 o 
   6   1   7       67.46       -3.51     78.96 o 
   7   1   7        4.25      -12.90     74.61 o 
   8   1   7     1284.34     1315.70    111.70 o 
   9   1   7       20.47      -16.91     78.81 o 
  10   1   7      137.84      157.44     81.84 o 
  11   1   7      698.30      910.86    142.05 o 
  12   1   7     1677.47     1734.49    132.26 o 
  13   1   7        3.33        4.72     90.31 o 
  14   1   7      411.81      286.61    108.57 o 
  15   1   7      520.15      535.42    111.26 o 
  16   1   7        2.07       36.55    112.72 o 
  17   1   7       56.87      -37.19    124.30 o 
  18   1   7      101.43      215.81    138.71 o 
  19   1   7       42.90      150.48    103.23 o 
  20   1   7      135.58      -22.72    132.28 o 
 -19   2   7      638.97      383.60    325.38 o 
 -18   2   7       23.45      140.61    198.33 o 
 -17   2   7       34.57      184.38    170.20 o 
 -16   2   7      128.44      207.59    116.74 o 
 -15   2   7     1718.35     1625.54    154.73 o 
 -14   2   7      213.82      193.29     92.12 o 
 -13   2   7       16.47        8.82     86.97 o 
 -12   2   7       59.68      126.78     82.82 o 
 -11   2   7     2443.24     2499.15    133.80 o 
 -10   2   7      111.36       55.81     72.65 o 
  -9   2   7      229.93      206.05     84.84 o 
  -8   2   7       66.78       11.41     72.13 o 
  -7   2   7     3439.90     2808.25    343.10 o 
  -6   2   7     2417.55     2242.76    115.68 o 
  -5   2   7      185.45      171.97     76.33 o 
  -4   2   7      735.04      679.14    128.52 o 
  -3   2   7     8521.28     9123.98    309.86 o 
  -2   2   7      719.30      729.79    124.96 o 
  -1   2   7     7792.66     8236.05    297.52 o 
   0   2   7     2357.36     2327.09    178.24 o 
   1   2   7       16.12       29.71     85.43 o 
   2   2   7      668.15      506.70    107.63 o 
   3   2   7      123.50      124.44    105.38 o 
   4   2   7       19.19       32.82    119.57 o 
   5   2   7     1047.27     1035.44    159.55 o 
   6   2   7      868.88      917.96    147.75 o 
   7   2   7     1456.34     1473.42    169.73 o 
   8   2   7     2373.05     2220.72    191.50 o 
   9   2   7       39.09       60.52    130.25 o 
  10   2   7      593.61      556.15    129.16 o 
  11   2   7        1.66     -108.46    126.09 o 
  12   2   7      799.37      746.06    125.84 o 
  13   2   7       37.24       -2.19    106.14 o 
  14   2   7      504.69      360.34    113.33 o 
  15   2   7       57.45      -46.91    108.39 o 
  16   2   7      170.07      235.91    105.65 o 
  17   2   7        8.66      -73.32    110.50 o 
  18   2   7       80.02      207.55    136.61 o 
  19   2   7      177.62      170.49    124.88 o 
 -19   3   7      311.86      508.01    289.50 o 
 -18   3   7        0.45      208.15    328.57 o 
 -17   3   7       87.75       19.14    313.42 o 
 -16   3   7      581.38      754.58    167.08 o 
 -15   3   7      300.75      361.00    335.75 o 
 -14   3   7      710.25      740.96    115.31 o 
 -13   3   7       88.92       84.06    105.22 o 
 -12   3   7      104.81      190.10    108.20 o 
 -11   3   7      913.12      921.39    119.61 o 
 -10   3   7     1589.62     1802.03    143.43 o 
  -9   3   7      135.12      110.99     95.58 o 
  -8   3   7      508.59      416.35    103.07 o 
  -7   3   7       28.77       47.42     73.02 o 
  -6   3   7     7158.53     7095.69    187.66 o 
  -5   3   7      278.04      213.30     73.38 o 
  -4   3   7     1696.64     1594.87    145.12 o 
  -3   3   7      593.05      494.22    127.56 o 
  -2   3   7     2180.09     2218.95    176.01 o 
  -1   3   7      115.05       75.51    141.16 o 
   0   3   7     1835.61     1783.20    184.54 o 
   1   3   7     1869.78     1891.31    190.81 o 
   2   3   7     5260.54     5559.08    258.42 o 
   3   3   7     2160.57     2257.82    202.34 o 
   4   3   7     8939.24     9506.40    674.69 o 
   5   3   7       36.65      138.28    121.98 o 
   6   3   7      388.31      428.68    121.90 o 
   7   3   7      157.06      356.71    449.00 o 
   8   3   7     1939.52     2079.92    211.46 o 
   9   3   7       39.20     -125.97    138.54 o 
  10   3   7       11.06       -5.84    123.97 o 
  11   3   7      457.82      805.39    180.88 o 
  12   3   7      769.92      956.32    174.23 o 
  13   3   7      264.31      274.18    140.89 o 
  14   3   7      365.20      299.22    150.73 o 
  15   3   7       14.27      -16.21    113.07 o 
  16   3   7       95.24       33.20    111.54 o 
  17   3   7       26.97      177.19    135.24 o 
  18   3   7        4.09       31.71    130.03 o 
  19   3   7       11.16       -4.91     99.46 o 
 -18   4   7        1.99     -216.92    216.13 o 
 -17   4   7      174.13      176.25    247.23 o 
 -16   4   7      578.92      493.29    154.17 o 
 -15   4   7      135.75      257.27    145.27 o 
 -14   4   7     1500.06     1341.87    188.99 o 
 -13   4   7      288.10      178.41    138.68 o 
 -12   4   7      616.03      591.92    145.81 o 
 -11   4   7     1520.53     1481.33    177.40 o 
 -10   4   7       81.79       52.95     99.82 o 
  -9   4   7      465.88      491.82    102.30 o 
  -8   4   7      752.38      650.02    117.55 o 
  -7   4   7       96.75      -15.59     74.01 o 
  -6   4   7        9.09       33.72     71.42 o 
  -5   4   7      114.26       30.81     70.85 o 
  -4   4   7      608.55      654.41    103.24 o 
  -3   4   7     1394.95     1200.95    148.01 o 
  -2   4   7     1015.97     1022.57    166.28 o 
  -1   4   7     2892.42     2835.83    197.53 o 
   0   4   7      452.94      420.84    136.81 o 
   1   4   7      845.14      921.85    158.31 o 
   2   4   7        5.91        1.52     95.18 o 
   3   4   7       28.22       -7.37    110.89 o 
   4   4   7      630.98      627.68    141.63 o 
   5   4   7       22.18      154.97    123.33 o 
   6   4   7     3581.02     3600.34    243.25 o 
   7   4   7     1700.64     1609.10    201.34 o 
   8   4   7       11.76      -17.23    146.20 o 
   9   4   7     1785.38     1759.46    210.53 o 
  10   4   7      713.27      656.36    174.68 o 
  11   4   7      314.76      120.39    114.11 o 
  12   4   7      129.87      133.28    136.53 o 
  13   4   7       40.39       40.80    152.15 o 
  14   4   7      435.50      417.15    147.66 o 
  15   4   7       67.08      245.65    143.25 o 
  16   4   7      509.65      417.81    179.20 o 
  17   4   7      134.26      269.61    174.90 o 
  18   4   7        9.40      -89.34    130.31 o 
 -18   5   7       13.16      137.97    350.90 o 
 -17   5   7      668.88      657.95    357.28 o 
 -16   5   7      235.36      341.24    188.72 o 
 -15   5   7        5.39       82.68    151.41 o 
 -14   5   7       16.09       25.11    125.59 o 
 -13   5   7      329.25      286.84    136.41 o 
 -12   5   7        0.52      -43.86    130.03 o 
 -11   5   7      640.96      507.40    156.14 o 
 -10   5   7       61.55       50.58    140.45 o 
  -9   5   7     3195.30     3329.74    258.52 o 
  -8   5   7     2141.31     2110.50    267.56 o 
  -7   5   7      718.93      814.86    121.11 o 
  -6   5   7     3813.49     3680.40    178.18 o 
  -5   5   7      662.10      536.35    107.68 o 
  -4   5   7     1907.19     1805.57    141.07 o 
  -3   5   7       47.85       27.43     91.57 o 
  -2   5   7       75.47       -2.68    122.92 o 
  -1   5   7     3846.55     4085.82    527.55 o 
   0   5   7      529.33      350.45    115.83 o 
   1   5   7     4485.22     4972.72    267.52 o 
   2   5   7     1020.94      910.14    153.36 o 
   3   5   7      123.25      117.44    120.04 o 
   4   5   7     2236.63     2277.59    195.96 o 
   5   5   7      435.58      629.95    165.16 o 
   6   5   7     1447.65     1435.86    181.85 o 
   7   5   7      110.52      206.66    154.06 o 
   8   5   7       12.91       79.59    127.45 o 
   9   5   7       17.85      -22.28    106.65 o 
  10   5   7      158.18       99.95    129.06 o 
  11   5   7       40.87      113.45    114.46 o 
  12   5   7      372.27      361.02    161.90 o 
  13   5   7        1.83      -22.09    126.64 o 
  14   5   7     1355.60     1421.05    178.69 o 
  15   5   7       43.69      -68.17    126.42 o 
  16   5   7      450.83      336.36    153.28 o 
  17   5   7        0.49       24.02    129.25 o 
  18   5   7      109.13      202.97    137.57 o 
 -17   6   7        1.20      -37.48    248.03 o 
 -16   6   7       18.48       10.97    133.03 o 
 -15   6   7      605.39      579.45    188.76 o 
 -14   6   7      151.84      176.72    139.21 o 
 -13   6   7      458.08      490.92    161.17 o 
 -12   6   7      328.81      346.29    136.97 o 
 -11   6   7       75.32     -110.51    141.16 o 
 -10   6   7       80.27      -51.18    113.85 o 
  -9   6   7      477.91      452.14    215.33 o 
  -8   6   7      367.57      312.52    153.95 o 
  -7   6   7     3253.41     3195.45    168.35 o 
  -6   6   7      229.98      283.32    105.89 o 
  -5   6   7     1012.96     1168.04    126.64 o 
  -4   6   7     5063.63     5132.14    209.11 o 
  -3   6   7      107.52       90.94    101.91 o 
  -2   6   7     5858.27     5990.13    286.99 o 
  -1   6   7      152.16      165.48    128.52 o 
   0   6   7       20.50      195.99    148.81 o 
   1   6   7     1840.38     1987.57    195.03 o 
   2   6   7      774.96      594.99    223.30 o 
   3   6   7       34.97       46.95    146.55 o 
   4   6   7     1277.13     1438.08    295.08 o 
   5   6   7      108.76      125.37    127.41 o 
   6   6   7     3788.06     3678.43    244.55 o 
   7   6   7      202.26      153.04    139.51 o 
   8   6   7      177.88      255.12    168.74 o 
   9   6   7     2182.26     2321.31    222.40 o 
  10   6   7     1634.41     1487.00    285.91 o 
  11   6   7     1427.85     1416.07    184.52 o 
  12   6   7        6.46       37.51    130.08 o 
  13   6   7      186.55      168.20    162.47 o 
  14   6   7      634.69      606.81    255.60 o 
  15   6   7      190.67      162.99    128.87 o 
  16   6   7       72.72       61.98    156.12 o 
  17   6   7      152.82      352.65    172.01 o 
 -16   7   7      330.97      161.89    334.16 o 
 -15   7   7       35.87       36.76    153.63 o 
 -14   7   7      440.90      404.42    151.36 o 
 -13   7   7      183.82       87.08    149.71 o 
 -12   7   7      514.01      637.80    366.46 o 
 -11   7   7        6.52      -87.17    164.78 o 
 -10   7   7       50.67       68.15    131.63 o 
  -9   7   7     1371.39     1256.21    214.42 o 
  -8   7   7      220.07      261.00    158.74 o 
  -7   7   7     1421.53     1485.08    145.45 o 
  -6   7   7      657.61      653.45    117.04 o 
  -5   7   7        1.56      -37.48    108.57 o 
  -4   7   7     1068.79     1017.53    141.03 o 
  -3   7   7       54.97      -17.08    111.85 o 
  -2   7   7     1060.81     1297.45    147.18 o 
  -1   7   7     1754.26     1495.33    237.66 o 
   0   7   7     1027.96     1117.50    177.15 o 
   1   7   7      848.36      972.48    164.57 o 
   2   7   7        0.10       25.02    110.17 o 
   3   7   7      109.96       86.15    165.88 o 
   4   7   7       75.10      256.45    222.11 o 
   5   7   7      421.05      289.93    125.30 o 
   6   7   7      836.20      750.90    165.98 o 
   7   7   7       47.90       24.72    141.07 o 
   8   7   7      961.21     1082.62    185.19 o 
   9   7   7      152.20      169.92    127.18 o 
  10   7   7      364.55      247.66    169.77 o 
  11   7   7        6.15      -14.44    159.42 o 
  12   7   7      368.41      170.58    170.27 o 
  13   7   7       54.08       34.14    116.69 o 
  14   7   7      804.97      930.08    263.18 o 
  15   7   7      108.49      132.04    149.33 o 
 -14   8   7       75.90        3.87    167.72 o 
 -13   8   7      197.21       73.60    132.78 o 
 -12   8   7     1054.38      794.62    182.25 o 
 -11   8   7      235.06      249.26    178.64 o 
 -10   8   7     1014.07      899.16    281.52 o 
  -9   8   7       75.72       52.00    129.34 o 
  -8   8   7      200.23      222.58    135.87 o 
  -7   8   7      392.70      436.75    121.66 o 
  -6   8   7       40.43       30.83     90.97 o 
  -5   8   7      641.28      682.72    130.16 o 
  -4   8   7      381.74      420.55    112.97 o 
  -3   8   7      544.89      664.06    127.53 o 
  -2   8   7      308.24      289.38    122.99 o 
  -1   8   7      115.26      170.34    105.91 o 
   0   8   7        9.53       61.22    142.73 o 
   1   8   7      828.24      917.22    216.92 o 
   2   8   7       84.34       64.30    139.47 o 
   3   8   7      673.34      668.85    165.57 o 
   4   8   7      138.77      202.11    165.42 o 
   5   8   7      594.71      702.28    194.59 o 
   6   8   7       17.09       -7.79    156.13 o 
   7   8   7        6.30       27.29    117.51 o 
   8   8   7       14.73        8.82    141.64 o 
   9   8   7      428.16      444.62    180.14 o 
  10   8   7       16.38       58.14    134.77 o 
  11   8   7     1153.23     1117.21    189.60 o 
  12   8   7      335.69      321.22    152.76 o 
  13   8   7      825.16      596.09    170.20 o 
  14   8   7      227.60       56.70    168.04 o 
 -12   9   7      365.43      279.90    169.58 o 
 -11   9   7      122.79      207.55    161.34 o 
 -10   9   7      144.91       37.12    123.41 o 
  -9   9   7       86.56      131.53    158.53 o 
  -8   9   7       10.28       -0.53    155.69 o 
  -7   9   7        5.23       -6.87    102.28 o 
  -6   9   7       26.58       36.67    117.19 o 
  -5   9   7      433.03     3899.71   2244.58 o 
  -4   9   7      453.22      528.82    132.48 o 
  -3   9   7      307.25      399.08    130.28 o 
  -2   9   7     1406.36     1187.01    177.33 o 
  -1   9   7       93.51       71.05     96.47 o 
   0   9   7     1407.44     1456.65    170.92 o 
   1   9   7      358.49      417.92    152.66 o 
   2   9   7      578.01      548.00    166.80 o 
   3   9   7      377.09      349.92    157.99 o 
   4   9   7     1187.68     1362.70    209.92 o 
   5   9   7     1128.83      988.16    176.05 o 
   6   9   7      717.29      549.93    189.41 o 
   7   9   7      777.02      553.72    171.57 o 
   8   9   7      308.33      161.65    127.91 o 
   9   9   7      411.14      326.57    163.83 o 
  10   9   7      366.75      230.59    158.08 o 
  11   9   7      543.84      467.64    152.48 o 
  12   9   7      413.26      273.02    144.35 o 
 -10  10   7      763.42      672.62    187.18 o 
  -9  10   7      355.76      348.02    211.34 o 
  -8  10   7      624.74      587.43    186.01 o 
  -7  10   7       56.76       -4.36    127.44 o 
  -6  10   7       57.08       66.32    129.57 o 
  -5  10   7       12.90       78.85    110.16 o 
  -4  10   7      164.40      173.74    105.71 o 
  -3  10   7      157.91      141.82    109.23 o 
  -2  10   7      115.04      125.46    129.83 o 
  -1  10   7      270.70      255.54    112.72 o 
   0  10   7      563.68      615.92    151.79 o 
   1  10   7      530.90      597.23    151.37 o 
   2  10   7      956.32      977.71    184.84 o 
   3  10   7     1837.54     1962.67    370.04 o 
   4  10   7       23.33       38.43    145.05 o 
   5  10   7     3149.83     3277.77    434.64 o 
   6  10   7      369.65      316.11    136.84 o 
   7  10   7      498.16      284.76    160.48 o 
   8  10   7      351.78      251.47    136.45 o 
   9  10   7        8.09       -0.99    150.64 o 
  -6  11   7        1.83      -89.22    169.43 o 
  -5  11   7     1041.65     1192.76    211.74 o 
  -4  11   7      134.43      309.63    139.90 o 
  -3  11   7      612.88      538.43    186.34 o 
  -2  11   7      225.48      265.13    190.72 o 
  -1  11   7      122.39       51.71    150.75 o 
   0  11   7      450.49      523.08    187.92 o 
   1  11   7      391.10      489.76    160.81 o 
   2  11   7      843.32      605.67    378.82 o 
   3  11   7        2.77      -14.69    111.61 o 
   4  11   7      554.99      350.06    178.24 o 
   5  11   7      406.26      487.32    161.07 o 
 -18   0   8       28.00       73.37    297.47 o 
 -17   0   8     1252.87     1456.25    313.42 o 
 -16   0   8       38.43      104.31    138.06 o 
 -15   0   8     1210.63     1336.74    195.75 o 
 -14   0   8       43.14      -68.72    145.63 o 
 -13   0   8        2.47      -26.49    132.79 o 
 -12   0   8       73.23      287.00    156.13 o 
 -11   0   8       47.12      -32.86    116.92 o 
 -10   0   8     1664.86     1679.22    186.66 o 
  -9   0   8     1062.57     1249.74    174.12 o 
  -8   0   8      351.11      227.36    146.86 o 
  -7   0   8     2852.36     3016.28    208.32 o 
  -6   0   8       66.77       -7.32     84.83 o 
  -5   0   8     2507.30     2611.54    189.47 o 
  -4   0   8      938.71      874.36    144.91 o 
  -3   0   8     1080.60     1089.43    153.45 o 
  -2   0   8    12589.07    13728.70    369.54 o 
  -1   0   8       48.23       43.86    145.94 o 
   0   0   8      688.50      662.73    189.01 o 
   1   0   8      718.12      991.31    259.19 o 
   2   0   8     3239.41     3276.17    330.17 o 
   3   0   8     4948.42     5081.73    401.95 o 
   4   0   8      656.44      638.01    212.94 o 
   5   0   8     2093.29     2205.12    298.27 o 
   6   0   8     3373.81     3767.44    374.83 o 
   7   0   8       54.82     -144.35    230.48 o 
   8   0   8      134.91      120.42    189.01 o 
   9   0   8        3.63     -126.80    233.67 o 
  10   0   8      893.43      710.58    236.86 o 
  11   0   8     1207.39     1162.77    270.36 o 
  12   0   8       63.18       53.43    177.84 o 
  13   0   8       92.16      227.29    252.01 o 
  14   0   8      861.91     1087.01    308.64 o 
  15   0   8       56.08      120.42    181.03 o 
  17   0   8        0.95       57.42    227.29 o 
  18   0   8      598.47      283.12    242.44 o 
 -18   1   8      288.18      437.04    334.16 o 
 -17   1   8       48.62      159.97    135.77 o 
 -16   1   8        2.02        4.03     90.74 o 
 -15   1   8        1.84       88.14    103.27 o 
 -14   1   8       37.69      165.34    119.35 o 
 -13   1   8      107.71      180.94    102.63 o 
 -12   1   8     1676.74     1912.00    157.78 o 
 -11   1   8        4.53       25.28     94.67 o 
 -10   1   8     2352.59     2405.69    158.26 o 
  -9   1   8     1795.64     1852.45    151.29 o 
  -8   1   8      253.11      158.92    100.53 o 
  -7   1   8     2546.30     2538.97    168.31 o 
  -6   1   8      110.64       77.91     68.99 o 
  -5   1   8       89.24       75.27     78.21 o 
  -4   1   8     2144.07     2327.21    174.80 o 
  -3   1   8      226.01      127.85     97.28 o 
  -2   1   8     6457.40     6569.44    231.51 o 
  -1   1   8     4186.61     4056.82    192.61 o 
   0   1   8      431.23      514.92    108.19 o 
   1   1   8     3169.88     3146.16    184.22 o 
   2   1   8      591.03      540.07    118.51 o 
   3   1   8     2363.89     2457.76    170.80 o 
   4   1   8     1223.28     1235.93    131.77 o 
   5   1   8        9.83      -78.80     88.59 o 
   6   1   8     3348.27     3593.98    198.50 o 
   7   1   8      233.03      188.60    109.37 o 
   8   1   8      931.31      961.85    145.22 o 
   9   1   8       84.77        0.21    106.97 o 
  10   1   8      731.61      666.44    120.60 o 
  11   1   8      579.76      628.04    126.67 o 
  12   1   8      315.15      316.87    124.82 o 
  13   1   8      503.54      378.83    126.88 o 
  14   1   8       29.05       97.31    132.12 o 
  15   1   8      248.46      295.35    138.60 o 
  16   1   8        2.46       92.95    134.51 o 
  17   1   8      222.27      235.80    126.12 o 
  18   1   8       32.64       93.12    135.15 o 
 -18   2   8       27.46      110.06    339.74 o 
 -17   2   8      197.19      212.42    179.76 o 
 -16   2   8       72.07      228.95    175.27 o 
 -15   2   8      361.43      402.28    128.45 o 
 -14   2   8      804.86      771.21    153.32 o 
 -13   2   8      158.80      219.14    108.05 o 
 -12   2   8      598.35      588.77    109.80 o 
 -11   2   8       82.73       80.10    116.63 o 
 -10   2   8        0.00       54.09    100.96 o 
  -9   2   8      215.69      263.39    108.89 o 
  -8   2   8      326.99      256.15     96.94 o 
  -7   2   8     1690.58     1774.01    147.33 o 
  -6   2   8       17.78      -42.35     67.54 o 
  -5   2   8     3061.87     3034.36    143.89 o 
  -4   2   8      395.18      457.92    134.79 o 
  -3   2   8     1002.14      958.87    133.35 o 
  -2   2   8     1819.89     1874.79    175.98 o 
  -1   2   8      475.88      474.52    208.95 o 
   0   2   8      368.94      465.01    247.23 o 
   1   2   8     2088.07     2091.62    183.54 o 
   2   2   8        8.08       34.50    126.24 o 
   3   2   8     2761.34     2656.65    210.88 o 
   4   2   8      529.37      515.19    149.43 o 
   5   2   8     1175.45     1249.63    167.23 o 
   6   2   8     2334.58     2585.14    317.01 o 
   7   2   8      287.28      230.04    129.12 o 
   8   2   8     1114.94     1055.95    160.30 o 
   9   2   8      121.44      150.50    107.51 o 
  10   2   8       32.96      -68.94    121.06 o 
  11   2   8      572.47      660.63    136.79 o 
  12   2   8       92.30      150.62    129.21 o 
  13   2   8      475.07      533.66    130.82 o 
  14   2   8      561.37      550.19    136.07 o 
  15   2   8      153.82      236.53    126.62 o 
  16   2   8      423.32      476.01    142.18 o 
  17   2   8       51.60      -31.46    114.59 o 
  18   2   8       38.06      213.99    129.40 o 
 -18   3   8      188.09       48.65    351.70 o 
 -17   3   8      174.94      163.87    159.77 o 
 -16   3   8      507.87      498.42    193.35 o 
 -15   3   8       86.09       54.53    173.50 o 
 -14   3   8      528.57      517.13    123.12 o 
 -13   3   8       39.12      127.68    115.59 o 
 -12   3   8      491.10      508.14    117.84 o 
 -11   3   8      509.17      496.15    120.16 o 
 -10   3   8      916.29      882.14    137.13 o 
  -9   3   8      110.69      158.22     97.41 o 
  -8   3   8     2335.38     2624.43    177.53 o 
  -7   3   8      100.86      -15.01     88.61 o 
  -6   3   8      981.92     1055.14    103.52 o 
  -5   3   8      146.89      255.20    117.30 o 
  -4   3   8        0.13      -24.28    114.91 o 
  -3   3   8        1.67      -11.73     97.46 o 
  -2   3   8      277.35      272.79    117.65 o 
  -1   3   8        8.22       35.03    132.76 o 
   0   3   8     4026.80     3868.82    443.02 o 
   1   3   8     1283.69     1440.12    174.60 o 
   2   3   8      663.59      758.28    150.88 o 
   3   3   8     1226.57     1004.92    149.47 o 
   4   3   8      446.60      305.67    181.03 o 
   5   3   8      172.17      180.50    137.84 o 
   6   3   8        0.41     -102.41    141.87 o 
   7   3   8      575.02      632.99    151.67 o 
   8   3   8     1474.27     1429.40    186.77 o 
   9   3   8     2449.57     2710.09    232.40 o 
  10   3   8      963.05     1274.15    289.89 o 
  11   3   8     1353.74     1399.31    196.92 o 
  12   3   8       56.17      113.15    166.92 o 
  13   3   8      161.67      231.49    144.23 o 
  14   3   8      101.15       24.95    106.80 o 
  15   3   8       28.49       38.94    139.63 o 
  16   3   8      390.06      415.38    138.76 o 
  17   3   8       61.85      -17.73    131.27 o 
 -17   4   8      121.31       22.17    182.87 o 
 -16   4   8       12.84     -119.12    174.51 o 
 -15   4   8      898.84      776.48    272.75 o 
 -14   4   8      554.02      689.44    172.32 o 
 -13   4   8     2148.54     2200.82    216.55 o 
 -12   4   8     1168.50     1121.47    176.62 o 
 -11   4   8      405.45      335.52    163.36 o 
 -10   4   8       63.09       86.12    151.13 o 
  -9   4   8      135.40      166.09    143.70 o 
  -8   4   8       86.18      -45.28    108.04 o 
  -7   4   8      581.15      485.92    122.63 o 
  -6   4   8     2515.97     2359.85    136.33 o 
  -5   4   8      322.70      325.55     90.97 o 
  -4   4   8     2497.21     2301.84    157.68 o 
  -3   4   8       16.58      -20.45    123.73 o 
  -2   4   8     2064.78     1801.69    187.34 o 
  -1   4   8      152.96      102.63     95.82 o 
   0   4   8      493.96      445.98    135.52 o 
   1   4   8       28.38       24.72    119.80 o 
   2   4   8     3851.27     4433.10    255.07 o 
   3   4   8      233.64       54.26    126.25 o 
   4   4   8      795.90     1049.29    187.92 o 
   5   4   8      141.98      258.28    138.73 o 
   6   4   8        0.81      -65.41    123.46 o 
   7   4   8     1060.87     1178.03    171.39 o 
   8   4   8      436.50      461.65    139.53 o 
   9   4   8      716.43      748.97    173.54 o 
  10   4   8     1263.33     1428.02    199.44 o 
  11   4   8       32.39       64.13    115.93 o 
  12   4   8      127.25      301.46    152.51 o 
  13   4   8      600.93      573.08    167.49 o 
  14   4   8        1.53     -104.96    155.65 o 
  15   4   8      890.36      961.14    186.81 o 
  16   4   8        6.01      -68.13    135.44 o 
  17   4   8      194.44       45.05    121.34 o 
 -16   5   8      204.98      375.82    162.13 o 
 -15   5   8        1.77      177.19    171.66 o 
 -14   5   8      168.92      368.14    195.79 o 
 -13   5   8        0.21      -46.50    150.62 o 
 -12   5   8       45.87      133.88    156.79 o 
 -11   5   8      195.04       45.05    153.74 o 
 -10   5   8        7.01       82.79    156.56 o 
  -9   5   8       31.22     -152.49    164.75 o 
  -8   5   8     2626.32     2470.58    224.42 o 
  -7   5   8      119.63       -8.52    124.07 o 
  -6   5   8     1311.86     1282.97    139.21 o 
  -5   5   8      385.63      301.00    104.46 o 
  -4   5   8       44.44       29.57     96.97 o 
  -3   5   8     1058.27      891.68    149.37 o 
  -2   5   8       49.05       58.80    137.35 o 
  -1   5   8       51.29       71.78    174.65 o 
   0   5   8     2185.00     2467.18    223.62 o 
   1   5   8      280.74      268.28    135.37 o 
   2   5   8      808.18      808.38    180.18 o 
   3   5   8        5.99       82.52    150.88 o 
   4   5   8      121.05       12.65    122.04 o 
   5   5   8      619.20      867.01    165.63 o 
   6   5   8       10.29      102.88    153.51 o 
   7   5   8     1309.08     1212.25    181.54 o 
   8   5   8      558.01      761.54    163.14 o 
   9   5   8      773.78      817.36    169.88 o 
  10   5   8      375.03      373.37    134.07 o 
  11   5   8        5.71      -35.40    143.15 o 
  12   5   8       42.87      -68.85    149.77 o 
  13   5   8        0.83      -19.29    154.45 o 
  14   5   8       78.50      115.09    131.97 o 
  15   5   8        9.41      177.25    164.97 o 
  16   5   8      222.48      111.81    167.43 o 
 -15   6   8      284.69      337.74    163.11 o 
 -14   6   8       99.46       62.82    181.47 o 
 -13   6   8       59.84      123.21    180.52 o 
 -12   6   8      300.75      216.57    138.99 o 
 -11   6   8      783.76      855.94    172.06 o 
 -10   6   8       46.36      -38.54    128.03 o 
  -9   6   8      206.14      280.30    154.54 o 
  -8   6   8      287.67      417.77    158.19 o 
  -7   6   8      209.88      282.13    185.64 o 
  -6   6   8       80.23       77.75    114.01 o 
  -5   6   8        5.91       13.89     96.16 o 
  -4   6   8       36.83       18.43    115.05 o 
  -3   6   8     1340.90     1226.48    142.85 o 
  -2   6   8       28.90      -73.71     98.29 o 
  -1   6   8     1248.55     1226.00    174.39 o 
   0   6   8      481.22      601.41    160.33 o 
   1   6   8      151.77      116.67    129.06 o 
   2   6   8      419.57      288.47    141.48 o 
   3   6   8      293.13      175.51    179.44 o 
   4   6   8       57.52      -26.27    127.05 o 
   5   6   8      282.56      276.20    168.26 o 
   6   6   8      149.68       65.36    144.85 o 
   7   6   8      110.33       64.52    163.96 o 
   8   6   8       59.44       44.11    120.99 o 
   9   6   8      309.16      308.89    214.13 o 
  10   6   8      249.13      285.26    159.58 o 
  11   6   8       23.03      112.23    166.28 o 
  12   6   8      467.48      354.05    153.43 o 
  13   6   8        1.29      -16.20    126.24 o 
  14   6   8       92.68        7.02    166.82 o 
  15   6   8       29.30      -68.71    121.26 o 
 -14   7   8       20.44      199.48    171.19 o 
 -13   7   8      317.46      323.84    158.11 o 
 -12   7   8        0.67      -28.29    154.99 o 
 -11   7   8        3.99      -75.59    155.34 o 
 -10   7   8       18.58       43.22    157.14 o 
  -9   7   8       73.80       41.93    158.74 o 
  -8   7   8      108.29       31.81    176.32 o 
  -7   7   8       97.87      204.98    166.91 o 
  -6   7   8      218.04      256.15    112.62 o 
  -5   7   8      630.97      867.29    154.99 o 
  -4   7   8      726.21      747.53    120.54 o 
  -3   7   8     1227.09     1045.09    144.86 o 
  -2   7   8       12.70      -95.36     99.30 o 
  -1   7   8       11.27      -36.64    128.00 o 
   0   7   8      638.86      852.41    187.81 o 
   1   7   8      636.66      509.31    145.23 o 
   2   7   8       38.12      120.07    131.57 o 
   3   7   8      914.79      764.52    174.74 o 
   4   7   8     1946.06     1796.18    211.10 o 
   5   7   8      122.00       75.52    126.27 o 
   6   7   8       37.55       65.51    162.38 o 
   7   7   8      127.77       20.18    119.76 o 
   8   7   8      487.59      446.70    168.27 o 
   9   7   8        0.72     -126.27    121.19 o 
  10   7   8      113.72       -1.27    131.47 o 
  11   7   8        5.63      -24.70    117.14 o 
  12   7   8      229.84      260.28    232.08 o 
  13   7   8      433.64      403.40    167.35 o 
  14   7   8      199.60      151.69    155.12 o 
 -12   8   8       63.73       48.05    136.47 o 
 -11   8   8      146.67      228.12    173.10 o 
 -10   8   8     1106.64     1116.23    209.33 o 
  -9   8   8      268.80      263.95    149.96 o 
  -8   8   8     1607.10     1867.77    369.25 o 
  -7   8   8       62.63      112.40    148.79 o 
  -6   8   8       49.66       85.66     91.00 o 
  -5   8   8      277.88      180.44    116.18 o 
  -4   8   8      169.06      118.08    114.22 o 
  -3   8   8      334.04      306.56    107.12 o 
  -2   8   8      792.47      831.45    149.20 o 
  -1   8   8      725.11      795.25    149.31 o 
   0   8   8      853.20      821.60    159.89 o 
   1   8   8       42.09       60.98    147.03 o 
   2   8   8       31.30       10.80    162.04 o 
   3   8   8       18.96       46.86    165.21 o 
   4   8   8       71.50      119.49    145.07 o 
   5   8   8       47.70      104.68    148.74 o 
   6   8   8      104.50       50.89    123.25 o 
   7   8   8       62.56      118.68    167.71 o 
   8   8   8       18.68      -25.36    127.86 o 
   9   8   8      131.37       75.69    174.32 o 
  10   8   8       61.52      -47.81    144.94 o 
  11   8   8        7.30       23.09    145.23 o 
  12   8   8       94.28      114.00    176.05 o 
 -10   9   8       83.59      193.02    151.07 o 
  -9   9   8       92.94      102.39    184.89 o 
  -8   9   8      294.48      284.48    177.42 o 
  -7   9   8       15.35      -36.24    161.61 o 
  -6   9   8      248.65      196.21    136.71 o 
  -5   9   8      552.46      482.05    126.31 o 
  -4   9   8      899.25      668.78    126.17 o 
  -3   9   8      247.98      255.03    106.69 o 
  -2   9   8        0.83      -35.47    130.15 o 
  -1   9   8       20.25      -33.06    118.00 o 
   0   9   8      839.54      840.80    147.77 o 
   1   9   8      453.33      324.83    160.18 o 
   2   9   8       26.95      118.92    151.66 o 
   3   9   8       42.91      170.65    191.40 o 
   4   9   8      538.83      772.40    191.89 o 
   5   9   8      495.06      380.61    175.99 o 
   6   9   8      217.76      114.48    132.42 o 
   7   9   8       50.11       45.01    169.78 o 
   8   9   8      156.70      217.68    182.63 o 
   9   9   8       52.23       -7.69    255.20 o 
  10   9   8      385.61      286.60    178.43 o 
  -6  10   8       18.40       -9.12    124.56 o 
  -5  10   8       75.06      -69.36    111.10 o 
  -4  10   8      745.65      569.57    157.11 o 
  -3  10   8       34.69      122.96    131.65 o 
  -2  10   8      204.81      131.20    122.09 o 
  -1  10   8       46.60      -71.97    126.69 o 
   0  10   8       89.82       52.60    101.42 o 
   1  10   8      100.88       80.05    157.95 o 
   2  10   8      143.85      261.60    172.78 o 
   3  10   8      111.58       97.39    147.25 o 
   4  10   8        2.75      179.64    153.87 o 
   5  10   8      156.69      295.88    157.10 o 
   6  10   8       54.40       85.50    121.57 o 
 -16   1   9        1.27       78.47    141.19 o 
 -15   1   9      117.96      -37.04    117.08 o 
 -14   1   9      313.37      266.23    147.54 o 
 -13   1   9        2.64      -39.97    112.91 o 
 -12   1   9       57.69       59.97    123.83 o 
 -11   1   9       19.06        0.40    104.84 o 
 -10   1   9        0.62      -62.12    115.71 o 
  -9   1   9      392.95      228.11    111.96 o 
  -8   1   9        0.84      -47.88    134.42 o 
  -7   1   9       80.53       52.38    105.98 o 
  -6   1   9       28.55      -88.10    122.28 o 
  -5   1   9       44.62       80.31     98.79 o 
  -4   1   9      619.63      558.61    142.35 o 
  -3   1   9     1285.31     1409.14    281.92 o 
  -2   1   9      276.13      175.74    153.52 o 
  -1   1   9        1.50      -93.19    137.01 o 
   0   1   9        1.37       17.75    123.33 o 
   1   1   9     4549.24     4079.34    265.13 o 
   2   1   9      132.58      131.78    144.05 o 
   3   1   9     1413.22     1287.95    186.16 o 
   4   1   9      189.95      185.49    153.10 o 
   5   1   9      120.18       94.80    183.43 o 
   6   1   9      133.49     1004.95    220.76 o 
   7   1   9      632.88      904.99    213.23 o 
   8   1   9      257.66      191.76    138.28 o 
   9   1   9       41.32       11.59    125.00 o 
  10   1   9      116.32      135.41    178.13 o 
  11   1   9       38.05      119.54    148.47 o 
  12   1   9       56.95      159.36    132.04 o 
  13   1   9      218.20       75.98    148.23 o 
  14   1   9        3.86       12.70    136.93 o 
  15   1   9      337.27      110.82    173.37 o 
  16   1   9      188.26      278.64    179.60 o 
 -16   2   9      176.56      106.79    128.99 o 
 -15   2   9      114.95      115.36    102.76 o 
 -14   2   9      280.25      253.64    131.61 o 
 -13   2   9       17.93       24.62    124.92 o 
 -12   2   9     1547.23     1495.17    155.36 o 
 -11   2   9      488.71      645.46    137.66 o 
 -10   2   9      999.56      846.26    146.74 o 
  -9   2   9      326.00      357.70    122.19 o 
  -8   2   9     3999.95     4103.70    358.21 o 
  -7   2   9      382.11      298.33    127.64 o 
  -6   2   9      282.56      306.70    126.88 o 
  -5   2   9      335.14      316.52     94.50 o 
  -4   2   9      533.53      545.03    125.34 o 
  -3   2   9     3115.68     2821.38    186.16 o 
  -2   2   9      230.80       33.25    117.24 o 
  -1   2   9       62.14      -12.50    114.03 o 
   0   2   9       16.71       26.59     94.06 o 
   1   2   9        0.08        8.31    123.40 o 
   2   2   9      353.52      410.36    180.24 o 
   3   2   9        2.68      -81.24    132.82 o 
   4   2   9       76.83      167.35    109.95 o 
   5   2   9        2.64      -18.60     99.06 o 
   6   2   9      273.17      457.97    129.99 o 
   7   2   9      829.61      669.55    160.99 o 
   8   2   9      367.29      457.53    124.66 o 
   9   2   9       46.52       30.05    113.05 o 
  10   2   9     1551.02     1519.44    175.65 o 
  11   2   9        5.36       -4.54    101.69 o 
  12   2   9      227.13      136.50    120.88 o 
  13   2   9       27.99      155.01    211.74 o 
  14   2   9       62.93      165.89    172.56 o 
  15   2   9      104.11      100.09    176.14 o 
  16   2   9       10.41      -30.31    134.63 o 
 -16   3   9      167.89      193.21    320.60 o 
 -15   3   9        4.35      137.99    189.72 o 
 -14   3   9      233.76      352.94    194.82 o 
 -13   3   9      209.11      342.27    170.96 o 
 -12   3   9      232.73      182.71    127.99 o 
 -11   3   9      315.61      423.38    136.54 o 
 -10   3   9       61.42       37.39    111.01 o 
  -9   3   9      404.16      156.25    113.29 o 
  -8   3   9       54.23      117.32    113.19 o 
  -7   3   9      410.52      355.93    117.75 o 
  -6   3   9       77.47       89.35    119.78 o 
  -5   3   9     1472.89     1338.13    117.81 o 
  -4   3   9       90.81      139.86    118.73 o 
  -3   3   9     3290.59     3442.88    237.13 o 
  -2   3   9       45.33       15.49    120.11 o 
  -1   3   9      512.41      523.79    161.56 o 
   0   3   9      227.16       51.33    162.29 o 
   1   3   9     1027.84     1047.19    169.94 o 
   2   3   9      139.44      108.19    131.67 o 
   3   3   9       71.77      309.10    370.84 o 
   4   3   9      221.31      331.51    146.31 o 
   5   3   9      259.63      232.62    227.69 o 
   6   3   9        1.02      -24.53    112.44 o 
   7   3   9     1050.67     1351.12    180.69 o 
   8   3   9     1798.77     1636.68    209.78 o 
   9   3   9       27.51      -68.50    154.32 o 
  10   3   9      456.89      542.45    163.70 o 
  11   3   9      372.80      380.61    179.80 o 
  12   3   9        0.81      -75.36    114.51 o 
  13   3   9       12.38       -8.97    133.37 o 
  14   3   9      478.96      234.80    119.97 o 
  15   3   9      637.40      568.66    147.93 o 
  16   3   9        1.35      -46.03    135.92 o 
 -15   4   9        3.45      102.08    178.64 o 
 -14   4   9        1.17     -131.20    130.38 o 
 -13   4   9      217.75      138.43    157.16 o 
 -12   4   9        0.61      -54.27    149.49 o 
 -11   4   9      290.10      339.37    166.95 o 
 -10   4   9      981.73     1067.03    180.29 o 
  -9   4   9       52.13        2.87    146.66 o 
  -8   4   9     2332.41     2485.22    243.03 o 
  -7   4   9      262.12      174.98    154.23 o 
  -6   4   9      631.26      499.20    164.54 o 
  -5   4   9      490.57      556.16    112.51 o 
  -4   4   9      617.56      465.47    123.56 o 
  -3   4   9      465.89      366.86    156.55 o 
  -2   4   9      156.33       28.98    111.99 o 
  -1   4   9      615.74      799.27    155.80 o 
   0   4   9      846.33      811.21    158.75 o 
   1   4   9      167.39       98.86    180.24 o 
   2   4   9     2937.54     2824.18    249.24 o 
   3   4   9      492.63      494.61    156.44 o 
   4   4   9      248.05      277.70    151.49 o 
   5   4   9       48.68       18.45    163.12 o 
   6   4   9      112.38      113.71    141.80 o 
   7   4   9      133.26      160.54    147.66 o 
   8   4   9       35.94       56.12    124.86 o 
   9   4   9        3.87       -8.44    134.21 o 
  10   4   9      431.46      484.50    151.32 o 
  11   4   9        0.41      -73.84    144.35 o 
  12   4   9      238.65      299.89    180.68 o 
  13   4   9        3.11       57.47    173.86 o 
  14   4   9       48.59       85.12    167.76 o 
  15   4   9        3.49       14.58    106.27 o 
 -14   5   9      322.16      423.22    265.57 o 
 -13   5   9      288.49      476.93    196.59 o 
 -12   5   9       39.26      -66.89    151.12 o 
 -11   5   9       85.25       26.66    156.47 o 
 -10   5   9      953.95      790.16    190.74 o 
  -9   5   9       12.84       11.97    149.63 o 
  -8   5   9       34.23      105.27    151.83 o 
  -7   5   9        1.98       48.58    133.48 o 
  -6   5   9     1177.29     1166.00    207.76 o 
  -5   5   9      598.75      577.79    131.96 o 
  -4   5   9       28.34       77.04    103.59 o 
  -3   5   9      319.01      351.62    159.15 o 
  -2   5   9      529.86      604.55    152.26 o 
  -1   5   9      155.56      183.79    159.79 o 
   0   5   9       26.99       -6.37    135.92 o 
   1   5   9      235.62      309.07    150.01 o 
   2   5   9      735.25      737.37    178.24 o 
   3   5   9      600.43      639.20    164.84 o 
   4   5   9      723.46      573.87    183.83 o 
   5   5   9     1225.26     1111.05    183.94 o 
   6   5   9       43.74      115.58    135.23 o 
   7   5   9     1145.33     1015.90    169.87 o 
   8   5   9      606.24      614.11    189.97 o 
   9   5   9      772.10      597.06    172.82 o 
  10   5   9        2.60      -13.73    165.06 o 
  11   5   9      136.71      243.41    172.55 o 
  12   5   9       46.87       73.35    118.95 o 
  13   5   9       29.22      -56.13    112.53 o 
  14   5   9       19.68      -13.72    135.08 o 
 -13   6   9       85.81      -60.53    151.38 o 
 -12   6   9      327.78      277.67    178.47 o 
 -11   6   9      103.49       31.41    168.21 o 
 -10   6   9       16.34      -55.89    178.64 o 
  -9   6   9      266.06      160.46    191.75 o 
  -8   6   9       15.13     -192.17    177.75 o 
  -7   6   9        1.70       20.37    163.43 o 
  -6   6   9      739.92      693.58    188.61 o 
  -5   6   9      665.25      643.35    142.65 o 
  -4   6   9      357.43      259.78    121.67 o 
  -3   6   9      341.98      240.50    123.19 o 
  -2   6   9       58.26      547.09    220.11 o 
  -1   6   9      275.00      256.60    155.91 o 
   0   6   9     1135.57     1100.54    203.07 o 
   1   6   9        6.91      -67.12    115.63 o 
   2   6   9     1409.42     1194.25    187.66 o 
   3   6   9      993.97      944.31    169.02 o 
   4   6   9     1020.98     1365.09    200.90 o 
   5   6   9      278.25      249.34    155.65 o 
   6   6   9      267.79      463.84    158.68 o 
   7   6   9      191.32      207.55    173.52 o 
   8   6   9      310.50      209.96    134.89 o 
   9   6   9      345.20      474.48    167.15 o 
  10   6   9      403.78      532.40    197.78 o 
  11   6   9        1.06      -71.27    135.12 o 
  12   6   9      591.01      520.60    156.57 o 
  13   6   9       29.63      156.56    154.64 o 
 -11   7   9      104.56      -32.87    169.07 o 
 -10   7   9       11.10       13.25    158.25 o 
  -9   7   9        1.66     -214.47    180.35 o 
  -8   7   9      176.05      149.15    169.42 o 
  -7   7   9      204.61      212.85    197.32 o 
  -6   7   9      478.26      412.43    198.63 o 
  -5   7   9      790.85      789.99    151.06 o 
  -4   7   9        4.00      -29.51     99.25 o 
  -3   7   9       45.86       99.84    108.77 o 
  -2   7   9      889.36     1035.14    146.80 o 
  -1   7   9      496.20      776.48    181.01 o 
   0   7   9      769.21      775.71    163.10 o 
   1   7   9     2155.03     2067.30    242.10 o 
   2   7   9       44.09       26.13    167.91 o 
   3   7   9      377.78      447.00    168.33 o 
   4   7   9       98.96     -131.94    137.63 o 
   5   7   9       29.01       68.01    138.81 o 
   6   7   9       54.62       41.26    166.93 o 
   7   7   9       78.79       86.65    127.73 o 
   8   7   9       67.58       27.71    150.31 o 
   9   7   9      747.68      629.56    170.89 o 
  10   7   9        1.48       44.60    132.27 o 
  11   7   9      307.62      334.51    160.15 o 
  -9   8   9      216.69       61.55    175.20 o 
  -8   8   9      228.59      189.62    179.32 o 
  -7   8   9       46.73       29.95    155.26 o 
  -6   8   9      253.00      252.67    149.97 o 
  -5   8   9        6.40      -49.94    115.32 o 
  -4   8   9      843.87      980.73    158.98 o 
  -3   8   9      249.74      146.12    158.66 o 
  -2   8   9      332.55      508.76    147.68 o 
  -1   8   9       72.35      -73.52    126.57 o 
   0   8   9      575.95      666.71    183.31 o 
   1   8   9        4.27       86.39    129.82 o 
   2   8   9      147.42      242.11    133.71 o 
   3   8   9      150.59       70.42    126.20 o 
   4   8   9      630.12      435.69    151.67 o 
   5   8   9       23.00       33.62    131.55 o 
   6   8   9      163.89       54.18    170.25 o 
   7   8   9       63.87       62.94    135.43 o 
   8   8   9       64.19       55.98    167.02 o 
   9   8   9        5.13      119.45    173.90 o 
  -6   9   9      371.66      465.19    198.81 o 
  -5   9   9        1.19      -58.04    102.65 o 
  -4   9   9       19.94      -16.80    103.59 o 
  -3   9   9      210.61      257.37    120.43 o 
  -2   9   9       16.96       98.85    143.04 o 
  -1   9   9      704.50      835.63    171.52 o 
   0   9   9        0.44        4.01    114.87 o 
   1   9   9      500.74      331.45    147.53 o 
   2   9   9        3.74       51.75    121.48 o 
   3   9   9      313.72      255.89    141.69 o 
   4   9   9        3.87       73.58    129.20 o 
   5   9   9      314.03      192.60    165.38 o 
   6   9   9       29.14     -197.93    147.56 o 
 -14   0  10      451.20      628.44    197.78 o 
 -13   0  10      214.05      188.21    228.89 o 
 -12   0  10      373.33      629.24    255.20 o 
 -11   0  10      263.23      -13.56    217.72 o 
 -10   0  10       79.75       34.29    160.30 o 
  -9   0  10     1266.50     1213.01    280.72 o 
  -8   0  10       14.28       -2.39    155.51 o 
  -7   0  10     1202.44     1102.16    271.95 o 
  -6   0  10      196.13      220.11    175.45 o 
  -5   0  10       41.55      -44.66    212.94 o 
  -4   0  10      857.50      747.27    233.67 o 
  -3   0  10       33.52       -2.39    197.78 o 
  -2   0  10     1163.22      989.71    228.89 o 
  -1   0  10      841.46     1203.44    251.22 o 
   0   0  10       59.38      -17.55    232.08 o 
   1   0  10      703.02     1250.50    322.19 o 
   2   0  10        5.08      -13.56    182.63 o 
   3   0  10      396.78      372.44    287.10 o 
   4   0  10      117.68       17.55    275.94 o 
   5   0  10        8.18        6.38    265.57 o 
   6   0  10      791.29      547.89    301.46 o 
   7   0  10      563.35      644.39    245.63 o 
   8   0  10      757.56      603.72    237.66 o 
   9   0  10     1883.23     2232.23    393.17 o 
  10   0  10       19.18        2.39    185.82 o 
  11   0  10     1022.87      998.48    311.03 o 
  12   0  10      241.19      212.14    252.01 o 
  13   0  10        0.07      -23.93    167.48 o 
  14   0  10       23.87      -54.23    163.49 o 
 -14   1  10      474.31      410.12    165.80 o 
 -13   1  10       94.49       91.35    181.83 o 
 -12   1  10       58.67       61.12    137.85 o 
 -11   1  10      203.29      129.59    122.41 o 
 -10   1  10        1.19       22.46    152.18 o 
  -9   1  10     1439.01     1442.74    188.44 o 
  -8   1  10      100.82      -18.26    128.57 o 
  -7   1  10      930.60     1009.75    189.08 o 
  -6   1  10     1636.29     1533.50    181.07 o 
  -5   1  10      189.37      198.75    161.48 o 
  -4   1  10      995.74      985.88    178.50 o 
  -3   1  10       29.49     -133.38    132.80 o 
  -2   1  10      206.67      302.16    162.87 o 
  -1   1  10      186.10      166.75    165.42 o 
   0   1  10       35.38     -156.95    156.21 o 
   1   1  10      416.13      515.05    170.85 o 
   2   1  10     1163.52     1368.65    210.72 o 
   3   1  10      120.42      211.94    144.92 o 
   4   1  10     1826.61     2131.41    247.18 o 
   5   1  10      108.05      137.89    158.27 o 
   6   1  10     1141.01     1534.02    364.86 o 
   7   1  10      210.36      361.48    197.08 o 
   8   1  10      272.90      117.38    151.64 o 
   9   1  10      408.47      305.95    165.87 o 
  10   1  10      171.84       67.55    150.42 o 
  11   1  10       19.51      -24.13    161.35 o 
  12   1  10      145.34      144.84    172.84 o 
  13   1  10       22.95      -19.51    133.35 o 
  14   1  10      542.20      435.04    171.23 o 
 -14   2  10       34.25      -26.41    124.79 o 
 -13   2  10      146.49      129.16    133.58 o 
 -12   2  10      151.46      172.70    141.87 o 
 -11   2  10      387.08      520.40    138.27 o 
 -10   2  10       83.47      -94.76    127.02 o 
  -9   2  10      162.90      251.92    164.19 o 
  -8   2  10       36.60      106.96    154.53 o 
  -7   2  10        7.50       12.35    130.42 o 
  -6   2  10       10.67      -20.38    127.43 o 
  -5   2  10        2.95      357.85    323.79 o 
  -4   2  10      454.91      585.74    167.45 o 
  -3   2  10      570.83      712.16    180.66 o 
  -2   2  10      611.09      692.10    186.03 o 
  -1   2  10     2435.12     2834.98    264.76 o 
   0   2  10       26.87      143.03    171.28 o 
   1   2  10     1515.32     1465.69    230.40 o 
   2   2  10       42.64      274.61    186.53 o 
   3   2  10      327.51      366.26    171.83 o 
   4   2  10       62.26       23.44    180.95 o 
   5   2  10      102.81       46.96    153.41 o 
   6   2  10      383.85      478.14    162.23 o 
   7   2  10      413.61      456.80    179.11 o 
   8   2  10      163.81      116.70    137.31 o 
   9   2  10      331.67      512.56    200.21 o 
  10   2  10       50.71     -112.35    140.23 o 
  11   2  10      282.94      186.84    139.26 o 
  12   2  10       14.77      -27.54    131.52 o 
  13   2  10      210.23      386.27    164.71 o 
  14   2  10       26.87      179.44    256.80 o 
 -13   3  10       64.72       72.64    192.93 o 
 -12   3  10       91.28       79.93    195.84 o 
 -11   3  10        5.21       95.84    190.75 o 
 -10   3  10       29.70      -17.27    183.90 o 
  -9   3  10       20.21       35.23    129.46 o 
  -8   3  10       79.18      234.51    122.18 o 
  -7   3  10       40.36       35.77    119.73 o 
  -6   3  10      118.35      210.77    137.78 o 
  -5   3  10      305.32      262.62    137.64 o 
  -4   3  10      289.48      298.24    133.01 o 
  -3   3  10       95.39      185.84    159.81 o 
  -2   3  10      370.80      413.11    235.27 o 
  -1   3  10       62.65      131.59    221.71 o 
   0   3  10      540.89      963.39    284.71 o 
   1   3  10      167.47       15.15    247.23 o 
   2   3  10      355.64      315.02    272.75 o 
   3   3  10      801.76     1027.19    266.37 o 
   4   3  10      765.40     1020.02    319.80 o 
   5   3  10      225.63      252.01    211.34 o 
   6   3  10      419.25      342.13    216.13 o 
   7   3  10        9.70      358.08    275.14 o 
   8   3  10        0.91      -24.64    145.81 o 
   9   3  10        1.95       43.47    131.00 o 
  10   3  10       20.57       74.47    148.67 o 
  11   3  10      110.73      180.68    150.22 o 
  12   3  10      712.24      495.63    188.85 o 
  13   3  10        0.55       65.40    142.73 o 
 -13   4  10      119.70       76.36    164.36 o 
 -12   4  10      106.02      110.91    167.76 o 
 -11   4  10      771.14      731.98    196.23 o 
 -10   4  10       10.98      -56.65    156.65 o 
  -9   4  10      184.18      215.60    164.94 o 
  -8   4  10       35.73      -49.75    152.69 o 
  -7   4  10       14.94       37.27    156.87 o 
  -6   4  10        0.59       37.30    154.89 o 
  -5   4  10      760.03      755.84    183.57 o 
  -4   4  10       14.22       66.89    119.75 o 
  -3   4  10     1723.69     2244.01    234.83 o 
  -2   4  10      229.49      333.41    235.27 o 
  -1   4  10      638.92      825.89    185.84 o 
   0   4  10      725.56      629.41    158.97 o 
   1   4  10      115.69      142.61    168.74 o 
   2   4  10       52.95      127.75    128.27 o 
   3   4  10       28.82       81.30    144.67 o 
   4   4  10       70.23      143.89    170.55 o 
   5   4  10      667.81      688.64    178.14 o 
   6   4  10       11.40       44.01    140.12 o 
   7   4  10      287.77      273.76    182.14 o 
   8   4  10        1.12      -47.06    134.09 o 
   9   4  10        6.83       79.49    146.31 o 
  10   4  10       11.40       35.07    140.06 o 
  11   4  10        6.13      134.88    169.42 o 
  12   4  10        0.11       66.72    170.13 o 
 -11   5  10        1.72       80.22    164.91 o 
 -10   5  10      138.28      322.18    180.08 o 
  -9   5  10      265.93      307.98    208.36 o 
  -8   5  10      505.38      431.41    213.54 o 
  -7   5  10       90.10       39.65    193.26 o 
  -6   5  10      431.10      498.59    181.68 o 
  -5   5  10      437.33      414.00    174.06 o 
  -4   5  10      680.40      583.37    144.07 o 
  -3   5  10      138.65      123.78    150.73 o 
  -2   5  10      186.78      251.88    167.78 o 
  -1   5  10       37.37        5.72    168.78 o 
   0   5  10      598.69      597.60    151.92 o 
   1   5  10       24.56       78.64    171.19 o 
   2   5  10       73.65      155.67    145.78 o 
   3   5  10      567.70      535.43    165.44 o 
   4   5  10       97.69       76.92    136.91 o 
   5   5  10      213.84      160.28    168.03 o 
   6   5  10       80.58      -11.67    127.28 o 
   7   5  10       21.44      -10.00    126.64 o 
   8   5  10      106.29      124.39    147.07 o 
   9   5  10      109.71      123.04    168.61 o 
  10   5  10       53.19       63.82    168.62 o 
  11   5  10        6.08      -44.59    164.03 o 
 -10   6  10      243.50      218.63    183.93 o 
  -9   6  10       81.40       46.71    148.02 o 
  -8   6  10      389.73      517.42    183.34 o 
  -7   6  10      205.75      183.66    153.10 o 
  -6   6  10       34.90       71.20    158.33 o 
  -5   6  10      253.32      171.03    196.13 o 
  -4   6  10        2.76       36.75    151.52 o 
  -3   6  10       75.72      351.75    167.95 o 
  -2   6  10      153.16       -9.55    169.39 o 
  -1   6  10      119.53       46.85    128.67 o 
   0   6  10       48.01       39.27    150.31 o 
   1   6  10       15.32     -184.76    162.30 o 
   2   6  10      317.45      481.60    188.94 o 
   3   6  10       75.84      224.48    155.13 o 
   4   6  10      159.48      171.34    173.41 o 
   5   6  10      445.68      566.20    358.48 o 
   6   6  10      123.51      102.80    150.66 o 
   7   6  10       89.32       26.74    137.89 o 
   8   6  10       48.94      -16.01    133.89 o 
   9   6  10       42.10       42.08    171.34 o 
  10   6  10       14.42     -140.02    166.40 o 
  -8   7  10      103.41       -9.50    185.02 o 
  -7   7  10       17.25       71.03    166.88 o 
  -6   7  10       35.20     -143.44    153.58 o 
  -5   7  10      107.85      129.15    199.84 o 
  -4   7  10        0.41       54.60    139.93 o 
  -3   7  10       75.94       30.84    133.96 o 
  -2   7  10       18.51       58.78    114.68 o 
  -1   7  10        5.14      -39.34    234.87 o 
   0   7  10       50.50       70.03    146.82 o 
   1   7  10      137.47       62.49    178.69 o 
   2   7  10        0.02     -257.03    230.48 o 
   3   7  10      166.92      109.91    156.74 o 
   4   7  10       29.05       19.46    131.62 o 
   5   7  10        5.71     -110.61    141.81 o 
   6   7  10        3.08       54.24    150.75 o 
   7   7  10      124.90      103.52    136.17 o 
   8   7  10      328.44      358.67    158.20 o 
  -4   8  10       21.88      -52.59    130.92 o 
  -3   8  10      332.53      334.33    147.80 o 
  -2   8  10      452.37      465.39    135.93 o 
  -1   8  10      357.95      299.00    145.11 o 
   0   8  10       45.71       40.43    178.84 o 
   1   8  10       38.93      126.72    134.22 o 
   2   8  10        8.08      -31.61    123.78 o 
   3   8  10      542.26      545.18    158.01 o 
   4   8  10       47.85       -3.09    122.75 o 
 -11   1  11       45.27      -35.67    163.40 o 
 -10   1  11       11.52      -33.79    130.00 o 
  -9   1  11        3.84       -3.20    163.87 o 
  -8   1  11       47.10       29.03    140.07 o 
  -7   1  11       58.60      -39.61    118.68 o 
  -6   1  11        0.59      -68.19    164.26 o 
  -5   1  11        9.71     -160.18    127.74 o 
  -3   1  11       75.51      198.35    226.09 o 
  -2   1  11       35.20       46.45    171.05 o 
  -1   1  11        1.39      -98.76    172.90 o 
   0   1  11       76.38       40.10    161.58 o 
   1   1  11       42.45     -130.67    139.73 o 
   2   1  11       74.94      -39.99    156.91 o 
   3   1  11       19.73       22.06    138.19 o 
   4   1  11       76.76       -7.19    156.02 o 
   5   1  11       44.46       55.10    155.59 o 
   6   1  11       40.04       11.96    129.80 o 
   7   1  11       44.10       24.42    151.36 o 
   8   1  11      781.58      663.81    208.84 o 
   9   1  11       59.56       87.14    150.68 o 
  10   1  11      340.49      115.14    147.89 o 
  11   1  11       34.29      -66.16    134.26 o 
 -11   2  11       25.84      -46.61    160.67 o 
 -10   2  11      115.46      -15.61    137.02 o 
  -9   2  11      131.12      155.91    171.33 o 
  -8   2  11      350.66      398.79    174.90 o 
  -7   2  11       71.07       72.71    167.17 o 
  -6   2  11       70.89      -18.65    130.43 o 
  -5   2  11      321.53      265.01    159.16 o 
  -3   2  11      131.55      140.18    171.03 o 
  -2   2  11       57.78       97.61    150.10 o 
  -1   2  11     1219.39     1237.22    213.13 o 
   0   2  11      147.92       82.04    191.44 o 
   1   2  11        3.85      299.13    272.35 o 
   2   2  11       40.64      -87.02    137.07 o 
   3   2  11      541.03      841.42    225.34 o 
   4   2  11      567.19      398.25    163.81 o 
   5   2  11      230.90      238.43    167.39 o 
   6   2  11      238.09      134.51    159.72 o 
   7   2  11      166.49      -34.28    175.08 o 
   8   2  11       36.77       75.34    154.82 o 
   9   2  11      412.06      116.25    178.94 o 
  10   2  11        7.64      -72.43    115.69 o 
  11   2  11      177.77      179.52    154.56 o 
 -10   3  11      422.75      363.66    219.32 o 
  -9   3  11       15.59      -33.50    190.60 o 
  -8   3  11      233.08      114.84    198.58 o 
  -7   3  11        6.09       99.89    143.07 o 
  -6   3  11      120.71       70.91    121.67 o 
  -5   3  11       95.52       87.90    151.80 o 
  -4   3  11       13.88      -66.19    204.16 o 
  -3   3  11       20.86     -118.36    154.10 o 
  -2   3  11       26.70       17.26    144.26 o 
  -1   3  11       91.97      269.15    188.75 o 
   0   3  11      491.39      804.29    217.67 o 
   1   3  11      355.46      328.85    182.66 o 
   2   3  11      435.97      297.55    177.62 o 
   3   3  11      707.59      595.79    174.85 o 
   4   3  11      120.84      135.70    165.70 o 
   5   3  11      169.75      300.49    177.45 o 
   6   3  11        0.66      -91.11    144.80 o 
   7   3  11       20.71       78.33    131.63 o 
   8   3  11      662.44      473.41    197.59 o 
   9   3  11        2.52     -121.28    119.23 o 
  10   3  11      162.95       60.43    129.96 o 
  -9   4  11      225.64       96.50    211.34 o 
  -8   4  11       45.65        4.79    200.18 o 
  -7   4  11      644.52      590.96    239.25 o 
  -6   4  11       77.40      124.41    277.53 o 
  -5   4  11      406.55      312.62    286.31 o 
  -4   4  11      109.19      378.02    298.27 o 
  -3   4  11       49.07       60.61    221.71 o 
  -2   4  11        2.85      -67.79    151.53 o 
  -1   4  11        2.20      122.02    224.10 o 
   0   4  11      144.02      222.51    240.05 o 
   1   4  11       26.67     -118.03    239.25 o 
   2   4  11       83.16       95.70    262.38 o 
   3   4  11      354.48      356.49    271.15 o 
   4   4  11       98.78      203.37    204.16 o 
   5   4  11      307.84      393.97    277.53 o 
   6   4  11      659.03      496.85    225.70 o 
   7   4  11       42.19      -46.26    169.87 o 
   8   4  11      136.41       22.33    178.64 o 
   9   4  11       91.61       77.03    125.45 o 
  -7   5  11      596.64      655.51    226.44 o 
  -6   5  11      149.82       97.96    177.02 o 
  -5   5  11       63.94      210.36    176.60 o 
  -4   5  11        0.97      -84.54    200.97 o 
  -3   5  11      532.45      490.59    158.20 o 
  -2   5  11     1048.87     1335.62    225.71 o 
  -1   5  11        2.14      -97.40    168.14 o 
   0   5  11      372.57      323.57    162.45 o 
   1   5  11       33.90      144.76    152.70 o 
   2   5  11        1.14     -104.26    137.33 o 
   3   5  11       51.46      -52.64    157.91 o 
   4   5  11       18.72       19.94    212.14 o 
   5   5  11        4.94       73.37    166.68 o 
   6   5  11      144.98       19.14    199.38 o 
   7   5  11      110.23       91.71    151.53 o 
  -5   6  11      127.77        5.46    204.84 o 
  -4   6  11       92.73      -67.68    158.39 o 
  -3   6  11      404.91      452.08    149.15 o 
  -2   6  11      392.26      350.61    155.67 o 
  -1   6  11      422.93      531.86    181.25 o 
   0   6  11      104.11       76.69    158.73 o 
   1   6  11        2.37       89.72    178.19 o 
   2   6  11       39.07      -69.25    170.34 o 
   3   6  11        6.45     -180.87    164.59 o 
   4   6  11        0.68      -19.67    168.57 o 
   5   6  11       71.91      153.27    144.94 o 
  -7   0  12      129.51       81.35    249.62 o 
  -6   0  12     1336.51     1382.88    321.40 o 
  -5   0  12      226.76      472.13    282.32 o 
  -1   0  12      228.13      104.47    266.37 o 
   0   0  12      122.00      275.94    277.53 o 
   1   0  12      722.85      613.29    307.04 o 
   2   0  12      732.30     1168.35    348.51 o 
   3   0  12      247.05      178.64    212.94 o 
   4   0  12     1242.20      912.35    322.19 o 
   5   0  12       48.85     -152.32    232.08 o 
   6   0  12        0.33      -52.64    227.29 o 
   7   0  12       16.95        2.39    212.94 o 
  -7   1  12       28.03      164.57    178.39 o 
  -6   1  12      255.43      294.01    186.40 o 
  -5   1  12      929.70     1136.12    228.85 o 
  -2   1  12       92.22       78.30    185.73 o 
  -1   1  12      344.32      394.92    205.95 o 
   0   1  12       40.43       15.83    188.91 o 
   1   1  12       11.47      -29.95    218.52 o 
   2   1  12       96.95      265.15    212.03 o 
   3   1  12      140.36      -45.86    138.16 o 
   4   1  12       69.27      -59.68    178.93 o 
   5   1  12      290.28      264.99    191.17 o 
   6   1  12       14.21       24.02    144.09 o 
   7   1  12       19.13      109.12    138.33 o 
  -6   2  12      223.38      363.67    145.54 o 
  -5   2  12       66.57      150.90    160.29 o 
  -4   2  12       80.25       93.31    277.53 o 
  -2   2  12       85.14      178.64    276.74 o 
  -1   2  12       25.68       54.39    205.21 o 
   0   2  12      241.26      462.09    193.12 o 
   1   2  12      140.60      128.25    216.13 o 
   2   2  12      460.36      649.48    232.17 o 
   3   2  12       97.49      186.33    175.10 o 
   4   2  12      315.15      213.45    290.69 o 
   5   2  12        2.84       30.92    155.11 o 
   6   2  12        0.70       88.57    168.05 o 
  -5   3  12       20.92      131.59    219.32 o 
  -4   3  12      163.85       67.79    291.09 o 
  -1   3  12      319.12      308.93    261.18 o 
   0   3  12      191.56      424.03    215.58 o 
   1   3  12      210.10      190.50    178.32 o 
   2   3  12      287.91      228.71    175.40 o 
   3   3  12       59.39      179.64    197.02 o 
   4   3  12        1.53     -108.92    142.66 o 
   5   3  12      100.80      116.61    157.69 o 
  -1   4  12       21.96      -17.23    163.56 o 
   0   4  12      603.46      649.84    213.80 o 
   1   4  12       21.85       65.40    188.26 o 
   2   4  12      454.36      365.19    208.54 o 
                                                 
